# Supplementary material for: 1,3-Diisopropyl-4,5-dimethyl­imidazolium benzene­sulfonate
Source: Acta Crystallogr Sect E Struct Rep Online. 2011 Jul 30;67(Pt 8):o2205. doi: 10.1107/S1600536811030236 (PMC3213635; doi:10.1107/S1600536811030236)
Supplement: Supplementary file 1 [file e-67-o2205-sup1.cif]

##############################################################################
#                                                                            #
# This CIF contains the data in a paper accepted for publication in          #
# Acta Crystallographica Section E. It conforms to the requirements of       #
# Notes for Authors for Acta Crystallographica Section E, and has been       #
# peer reviewed under the auspices of the IUCr Commission on Journals.       #
#                                                                            #
# Full details of the Crystallographic Information File format               #
# are given in the paper "The Crystallographic Information File (CIF):       #
# a New Standard Archive File for Crystallography" by S. R. Hall, F. H.      #
# Allen and I. D. Brown [Acta Cryst. (1991), A47, 655-685].                  #
#                                                                            #
# The current version of the core CIF dictionary is obtainable from          #
# ftp://ftp.iucr.org/pub/cif_core.dic.                                       #
#                                                                            #
# Software is freely available for graphical display of the structure(s)     #
# in this CIF. For information consult the CIF software page                 #
# http://www.iucr.org/resources/cif/software.                                #
#                                                                            #
# This file may be used for bona fide research purposes within the           #
# scientific community so long as proper attribution is given to the journal # 
# article from which it was obtained.                                        #
#                                                                            #
##############################################################################
data_global
_audit_creation_method     'form.cif (version 2.0)'
_journal_data_validation_number     ?
_journal_date_recd_electronic     2011-07-13
_journal_date_accepted     2011-07-26
_journal_name_full     'Acta Crystallographica, Section E'
_journal_year     2011
_journal_volume     67
_journal_issue      8
_journal_page_first     o2205
_journal_page_last     o2205
_journal_paper_category     QO
_journal_coeditor_code     ZS2131
_publ_contact_author
;
Dr Kamal Sweidan
Department of Chemistry, Faculty of Science, the University of Jordan
Amman
Jordan
;
_publ_contact_author_name     'Kamal Sweidan'
_publ_contact_author_address
;
Department of Chemistry,Faculty of Science, the University of Jordan
Amman, Jordan
;
_publ_contact_author_email     'kamal_sweidan@hotmail.com'
_publ_contact_author_fax     '+96265348932'
_publ_contact_author_phone     '+962796599503'
_publ_section_title
;
1,3-Diisopropyl-4,5-dimethylimidazolium benzenesulfonate
;
loop_
    _publ_author_name
    _publ_author_footnote
    _publ_author_address
    'Sweidan, Kamal' .
;
Department of Chemistry, The University of Jordan, Amman, Jordan
;
    'Mallah, Eyad' .
;
Faculty of Pharmacy and Medical Science, Petra University, PO Box 961343,
Amman 11196, Jordan
;
    'Abu-Salem, Qutaiba' .
;
Department of Chemistry, Faculty of Science, University of Al al-Bayt,
Al-Mafraq, Jordan
;
    'Steimann, Manfred' .
;
Institut f\"ur Anorganische Chemie der Universit\"at T\"ubingen,
Auf der Morgenstelle 18, 72076 T\"ubingen, Germany
;
    'Maichle-M\"ossmer, C\"acilia' .
;
Institut f\"ur Anorganische Chemie der Universit\"at T\"ubingen,
Auf der Morgenstelle 18, 72076 T\"ubingen, Germany
;
data_I
_audit_creation_method     SHELXL-97
_chemical_name_systematic
;
1,3-Diisopropyl-4,5-dimethylimidazolium benzenesulfonate
;
_chemical_name_common     ?
_chemical_formula_moiety     'C11 H21 N2 +, C6 H5 O3 S -'
_chemical_formula_sum     'C17 H26 N2 O3 S'
_chemical_formula_iupac     'C11 H21 N2 +, C6 H5 O3 S -'
_chemical_formula_weight     338.46
_chemical_melting_point     ?
_symmetry_cell_setting     triclinic
_symmetry_space_group_name_H-M     'P -1'
_symmetry_space_group_name_Hall     '-P 1'
loop_
    _symmetry_equiv_pos_as_xyz
    'x, y, z'
    '-x, -y, -z'
_cell_length_a     8.8691(9)
_cell_length_b     14.1494(15)
_cell_length_c     14.3200(14)
_cell_angle_alpha     87.082(8)
_cell_angle_beta     88.326(8)
_cell_angle_gamma     83.988(8)
_cell_volume     1784.3(3)
_cell_formula_units_Z     4
_cell_measurement_reflns_used     8000
_cell_measurement_theta_min     3.17
_cell_measurement_theta_max     26.37
_cell_measurement_temperature     173(2)
_exptl_crystal_description     plate
_exptl_crystal_colour     colourless
_exptl_crystal_size_max     0.40
_exptl_crystal_size_mid     0.15
_exptl_crystal_size_min     0.15
_exptl_crystal_density_diffrn     1.260
_exptl_crystal_density_meas     ?
_exptl_crystal_density_method     'not measured'
_exptl_crystal_F_000     728
_exptl_absorpt_coefficient_mu     0.197
_exptl_absorpt_correction_type     none
_exptl_absorpt_process_details     ?
_exptl_absorpt_correction_T_min     ?
_exptl_absorpt_correction_T_max     ?
_exptl_special_details     ?
_diffrn_ambient_temperature     173(2)
_diffrn_radiation_type     MoK\a
_diffrn_radiation_wavelength     0.71073
_diffrn_radiation_source     'fine-focus sealed tube'
_diffrn_radiation_monochromator     graphite
_diffrn_measurement_device_type     'Stoe IPDS II CCD'
_diffrn_measurement_method     \f
_diffrn_detector_area_resol_mean     ?
_diffrn_reflns_number     25481
_diffrn_reflns_av_R_equivalents     0.0931
_diffrn_reflns_av_sigmaI/netI     0.0607
_diffrn_reflns_theta_min     3.17
_diffrn_reflns_theta_max     26.37
_diffrn_reflns_theta_full     26.37
_diffrn_measured_fraction_theta_max     0.998
_diffrn_measured_fraction_theta_full     0.998
_diffrn_reflns_limit_h_min     -11
_diffrn_reflns_limit_h_max     9
_diffrn_reflns_limit_k_min     -17
_diffrn_reflns_limit_k_max     17
_diffrn_reflns_limit_l_min     -17
_diffrn_reflns_limit_l_max     17
_diffrn_standards_number     0
_diffrn_standards_interval_count     .
_diffrn_standards_interval_time     .
_diffrn_standards_decay_%     ?
_refine_special_details
;
Refinement of <i>F</i>^2^ against ALL reflections. The weighted <i>R</i>-factor
<i>wR</i> and goodness of fit <i>S</i> are based on <i>F</i>^2^, conventional
<i>R</i>-factors <i>R</i> are based on <i>F</i>, with <i>F</i> set to zero for
negative <i>F</i>^2^. The threshold expression of <i>F</i>^2^ >
\s(<i>F</i>^2^) is used only for calculating <i>R</i>-factors(gt) <i>etc</i>.
and is not relevant to the choice of reflections for refinement.
<i>R</i>-factors based on <i>F</i>^2^ are statistically about twice as large
as those based on <i>F</i>, and <i>R</i>- factors based on ALL data will be
even larger.
;
_reflns_number_total     7264
_reflns_number_gt     5925
_reflns_threshold_expression     I>2\s(I)
_refine_ls_structure_factor_coef     Fsqd
_refine_ls_matrix_type     full
_refine_ls_R_factor_all     0.0650
_refine_ls_R_factor_gt     0.0482
_refine_ls_wR_factor_gt     0.0984
_refine_ls_wR_factor_ref     0.1047
_refine_ls_goodness_of_fit_ref     1.129
_refine_ls_restrained_S_all     1.129
_refine_ls_number_reflns     7264
_refine_ls_number_parameters     464
_refine_ls_number_restraints     0
_refine_ls_hydrogen_treatment     mixed
_refine_ls_weighting_scheme     calc
_refine_ls_weighting_details
         'calc w=1/[\s^2^(Fo^2^)+(0.0217P)^2^+0.9275P] where P=(Fo^2^+2Fc^2^)/3'
_atom_sites_solution_hydrogens     geom
_atom_sites_solution_primary     direct
_atom_sites_solution_secondary     difmap
_refine_ls_shift/su_max     0.001
_refine_ls_shift/su_mean     0.000
_refine_diff_density_max     0.432
_refine_diff_density_min     -0.269
_refine_ls_extinction_method     'SHELXL97 (Sheldrick, 2008)'
_refine_ls_extinction_coef     0.0089(11)
_refine_ls_extinction_expression
                                  'Fc^*^=kFc[1+0.001xFc^2^\l^3^/sin(2\q)]^-1/4^'
loop_
    _atom_type_symbol
    _atom_type_description
    _atom_type_scat_dispersion_real
    _atom_type_scat_dispersion_imag
    _atom_type_scat_source
    'C' 'C' 0.0033 0.0016
                         'International Tables Vol C Tables 4.2.6.8 and 6.1.1.4'
    'N' 'N' 0.0061 0.0033
                         'International Tables Vol C Tables 4.2.6.8 and 6.1.1.4'
    'O' 'O' 0.0106 0.0060
                         'International Tables Vol C Tables 4.2.6.8 and 6.1.1.4'
    'S' 'S' 0.1246 0.1234
                         'International Tables Vol C Tables 4.2.6.8 and 6.1.1.4'
    'H' 'H' 0.0000 0.0000
                         'International Tables Vol C Tables 4.2.6.8 and 6.1.1.4'
_computing_data_collection     'X-AREA (Stoe & Cie, 2008)'
_computing_cell_refinement     'X-AREA (Stoe & Cie, 2008)'
_computing_data_reduction     'X-RED32 (Stoe & Cie, 2008)'
_computing_structure_solution     'SHELXS97 (Sheldrick, 2008)'
_computing_structure_refinement     'SHELXL97 (Sheldrick, 2008)'
_computing_molecular_graphics     'SHELXTL (Sheldrick, 2008)'
_computing_publication_material     'SHELXTL (Sheldrick, 2008)'
loop_
    _atom_site_type_symbol
    _atom_site_label
    _atom_site_fract_x
    _atom_site_fract_y
    _atom_site_fract_z
    _atom_site_U_iso_or_equiv
    _atom_site_adp_type
    _atom_site_calc_flag
    _atom_site_refinement_flags
    _atom_site_occupancy
    _atom_site_symmetry_multiplicity
    _atom_site_disorder_assembly
    _atom_site_disorder_group
    S S1 0.43909(5) 0.75074(4) 0.39894(3) 0.02465(13) Uani d . 1 1 . .
    N N2 0.62257(18) 0.61645(11) 0.67491(11) 0.0239(3) Uani d . 1 1 . .
    N N5 0.44232(18) 0.57763(11) 0.76972(11) 0.0239(3) Uani d . 1 1 . .
    O O11 0.39575(19) 0.65641(11) 0.38435(10) 0.0380(4) Uani d . 1 1 . .
    O O12 0.37379(19) 0.82319(12) 0.33265(10) 0.0392(4) Uani d . 1 1 . .
    O O13 0.60130(17) 0.75129(12) 0.40749(11) 0.0407(4) Uani d . 1 1 . .
    C C1 0.5287(2) 0.55055(14) 0.69578(13) 0.0236(4) Uani d . 1 1 . .
    H H1 0.5239 0.4939 0.6636 0.028 Uiso calc R 1 1 . .
    C C3 0.5962(2) 0.68882(14) 0.73746(14) 0.0274(4) Uani d . 1 1 . .
    C C4 0.4838(2) 0.66389(14) 0.79749(14) 0.0271(4) Uani d . 1 1 . .
    C C51 0.3196(2) 0.52557(15) 0.81440(14) 0.0278(4) Uani d . 1 1 . .
    H H51 0.2354 0.5736 0.8340 0.033 Uiso calc R 1 1 . .
    C C11 0.3598(2) 0.78283(14) 0.51005(13) 0.0243(4) Uani d . 1 1 . .
    C C12 0.2803(2) 0.72031(15) 0.56465(13) 0.0275(4) Uani d . 1 1 . .
    H H12 0.2693 0.6588 0.5437 0.033 Uiso calc R 1 1 . .
    C C13 0.2164(2) 0.74776(16) 0.65032(14) 0.0332(5) Uani d . 1 1 . .
    H H13 0.1614 0.7051 0.6876 0.040 Uiso calc R 1 1 . .
    C C14 0.2328(3) 0.83630(17) 0.68102(15) 0.0406(6) Uani d . 1 1 . .
    H H14 0.1885 0.8549 0.7393 0.049 Uiso calc R 1 1 . .
    C C15 0.3137(3) 0.89853(17) 0.62733(17) 0.0472(6) Uani d . 1 1 . .
    H H15 0.3263 0.9593 0.6494 0.057 Uiso calc R 1 1 . .
    C C16 0.3769(3) 0.87242(16) 0.54092(16) 0.0376(5) Uani d . 1 1 . .
    H H16 0.4312 0.9155 0.5036 0.045 Uiso calc R 1 1 . .
    C C21 0.7465(2) 0.61059(15) 0.60282(14) 0.0287(4) Uani d . 1 1 . .
    H H21 0.7546 0.6761 0.5748 0.034 Uiso calc R 1 1 . .
    C C22 0.8952(3) 0.57618(19) 0.64945(17) 0.0431(6) Uani d . 1 1 . .
    H H22A 0.9131 0.6189 0.6988 0.065 Uiso calc R 1 1 . .
    H H22B 0.9783 0.5758 0.6028 0.065 Uiso calc R 1 1 . .
    H H22C 0.8900 0.5116 0.6768 0.065 Uiso calc R 1 1 . .
    C C23 0.7120(3) 0.54755(16) 0.52511(15) 0.0357(5) Uani d . 1 1 . .
    H H23A 0.6156 0.5723 0.4969 0.054 Uiso calc R 1 1 . .
    H H23B 0.7049 0.4827 0.5510 0.054 Uiso calc R 1 1 . .
    H H23C 0.7934 0.5470 0.4773 0.054 Uiso calc R 1 1 . .
    C C31 0.6752(3) 0.77647(17) 0.72980(19) 0.0374(5) Uani d . 1 1 . .
    H H60 0.655(3) 0.811(2) 0.673(2) 0.051(8) Uiso d . 1 1 . .
    H H61 0.783(3) 0.7619(19) 0.7328(18) 0.049(7) Uiso d . 1 1 . .
    H H62 0.652(3) 0.815(2) 0.784(2) 0.061(8) Uiso d . 1 1 . .
    C C41 0.4125(3) 0.71378(18) 0.87908(17) 0.0367(5) Uani d . 1 1 . .
    H H63 0.437(3) 0.681(2) 0.936(2) 0.054(8) Uiso d . 1 1 . .
    H H64 0.309(4) 0.723(2) 0.877(2) 0.058(8) Uiso d . 1 1 . .
    H H65 0.451(3) 0.777(2) 0.8844(19) 0.058(8) Uiso d . 1 1 . .
    C C53 0.2571(3) 0.46273(18) 0.74510(16) 0.0386(5) Uani d . 1 1 . .
    H H53A 0.2201 0.5018 0.6904 0.058 Uiso calc R 1 1 . .
    H H53B 0.1735 0.4313 0.7748 0.058 Uiso calc R 1 1 . .
    H H53C 0.3376 0.4145 0.7254 0.058 Uiso calc R 1 1 . .
    C C52 0.3776(3) 0.46925(17) 0.90138(15) 0.0392(5) Uani d . 1 1 . .
    H H52A 0.4158 0.5124 0.9444 0.059 Uiso calc R 1 1 . .
    H H52B 0.4596 0.4211 0.8838 0.059 Uiso calc R 1 1 . .
    H H52C 0.2947 0.4379 0.9322 0.059 Uiso calc R 1 1 . .
    S S2 -0.08093(6) 0.73424(4) -0.07445(3) 0.02813(13) Uani d . 1 1 . .
    O O21 -0.19080(19) 0.66586(13) -0.07226(12) 0.0459(4) Uani d . 1 1 . .
    O O22 0.02063(18) 0.72912(14) -0.15586(10) 0.0472(4) Uani d . 1 1 . .
    O O23 -0.14735(18) 0.83069(11) -0.05920(11) 0.0384(4) Uani d . 1 1 . .
    N N02 0.75192(18) 0.90033(11) 0.17822(11) 0.0247(3) Uani d . 1 1 . .
    N N05 0.90956(18) 0.87415(12) 0.29144(12) 0.0276(4) Uani d . 1 1 . .
    C C01 0.7870(2) 0.84590(14) 0.25474(14) 0.0268(4) Uani d . 1 1 . .
    H H01 0.7331 0.7951 0.2791 0.032 Uiso calc R 1 1 . .
    C C03 0.8562(2) 0.96711(13) 0.16604(14) 0.0252(4) Uani d . 1 1 . .
    C C04 0.9551(2) 0.95119(14) 0.23694(14) 0.0271(4) Uani d . 1 1 . .
    C C011 0.0379(2) 0.70085(14) 0.02239(13) 0.0253(4) Uani d . 1 1 . .
    C C012 0.0905(3) 0.60555(15) 0.03882(15) 0.0350(5) Uani d . 1 1 . .
    H H012 0.0623 0.5593 -0.0013 0.042 Uiso calc R 1 1 . .
    C C013 0.1834(3) 0.57763(17) 0.11302(17) 0.0419(6) Uani d . 1 1 . .
    H H013 0.2173 0.5123 0.1246 0.050 Uiso calc R 1 1 . .
    C C014 0.2274(3) 0.64522(18) 0.17066(15) 0.0394(5) Uani d . 1 1 . .
    H H014 0.2915 0.6262 0.2217 0.047 Uiso calc R 1 1 . .
    C C015 0.1777(3) 0.74003(16) 0.15365(14) 0.0343(5) Uani d . 1 1 . .
    H H015 0.2090 0.7863 0.1927 0.041 Uiso calc R 1 1 . .
    C C016 0.0826(2) 0.76818(15) 0.08013(13) 0.0281(4) Uani d . 1 1 . .
    H H016 0.0480 0.8335 0.0692 0.034 Uiso calc R 1 1 . .
    C C031 0.8501(3) 1.03796(16) 0.08522(16) 0.0321(5) Uani d . 1 1 . .
    H H54 0.856(3) 1.0048(17) 0.0264(17) 0.034(6) Uiso d . 1 1 . .
    H H55 0.934(3) 1.0736(19) 0.0873(17) 0.041(7) Uiso d . 1 1 . .
    H H56 0.758(3) 1.083(2) 0.0841(19) 0.053(8) Uiso d . 1 1 . .
    C C021 0.6220(2) 0.89358(16) 0.11676(14) 0.0309(5) Uani d . 1 1 . .
    H H021 0.6537 0.9119 0.0513 0.037 Uiso calc R 1 1 . .
    C C022 0.4900(3) 0.96410(19) 0.14589(18) 0.0433(6) Uani d . 1 1 . .
    H H02A 0.5224 1.0283 0.1435 0.065 Uiso calc R 1 1 . .
    H H02B 0.4563 0.9472 0.2098 0.065 Uiso calc R 1 1 . .
    H H02C 0.4061 0.9623 0.1032 0.065 Uiso calc R 1 1 . .
    C C023 0.5808(3) 0.79234(17) 0.11832(16) 0.0399(5) Uani d . 1 1 . .
    H H02D 0.6694 0.7499 0.0990 0.060 Uiso calc R 1 1 . .
    H H02E 0.4982 0.7885 0.0752 0.060 Uiso calc R 1 1 . .
    H H02F 0.5481 0.7731 0.1818 0.060 Uiso calc R 1 1 . .
    C C041 1.0886(3) 1.00083(18) 0.25941(19) 0.0377(5) Uani d . 1 1 . .
    H H57 1.180(3) 0.9550(19) 0.2658(18) 0.046(7) Uiso d . 1 1 . .
    H H58 1.071(3) 1.033(2) 0.323(2) 0.053(8) Uiso d . 1 1 . .
    H H59 1.106(3) 1.049(2) 0.212(2) 0.052(8) Uiso d . 1 1 . .
    C C051 0.9840(2) 0.83105(16) 0.37810(16) 0.0349(5) Uani d . 1 1 . .
    H H051 1.0931 0.8432 0.3743 0.042 Uiso calc R 1 1 . .
    C C052 0.9770(3) 0.72410(16) 0.38417(16) 0.0376(5) Uani d . 1 1 . .
    H H05A 1.0251 0.6963 0.3280 0.056 Uiso calc R 1 1 . .
    H H05B 0.8709 0.7105 0.3888 0.056 Uiso calc R 1 1 . .
    H H05C 1.0306 0.6964 0.4396 0.056 Uiso calc R 1 1 . .
    C C053 0.9122(3) 0.87818(19) 0.46308(17) 0.0491(6) Uani d . 1 1 . .
    H H05D 0.9196 0.9468 0.4565 0.074 Uiso calc R 1 1 . .
    H H05E 0.9652 0.8518 0.5192 0.074 Uiso calc R 1 1 . .
    H H05F 0.8053 0.8665 0.4687 0.074 Uiso calc R 1 1 . .
loop_
    _atom_site_aniso_label
    _atom_site_aniso_U_11
    _atom_site_aniso_U_22
    _atom_site_aniso_U_33
    _atom_site_aniso_U_12
    _atom_site_aniso_U_13
    _atom_site_aniso_U_23
    S1 0.0242(2) 0.0278(3) 0.0214(2) -0.00192(19) 0.00511(18) -0.00097(18)
    N2 0.0237(8) 0.0233(8) 0.0245(8) -0.0002(7) -0.0032(6) -0.0021(6)
    N5 0.0248(8) 0.0244(8) 0.0221(8) 0.0006(7) -0.0012(6) -0.0038(6)
    O11 0.0511(10) 0.0331(8) 0.0314(8) -0.0104(7) 0.0122(7) -0.0108(6)
    O12 0.0466(9) 0.0425(9) 0.0258(7) 0.0046(7) 0.0014(7) 0.0046(6)
    O13 0.0248(8) 0.0553(10) 0.0410(9) -0.0039(7) 0.0079(7) 0.0037(8)
    C1 0.0247(9) 0.0236(9) 0.0221(9) 0.0001(8) -0.0025(7) -0.0030(7)
    C3 0.0287(10) 0.0232(10) 0.0304(10) 0.0012(8) -0.0078(8) -0.0055(8)
    C4 0.0271(10) 0.0252(10) 0.0290(10) 0.0011(8) -0.0056(8) -0.0061(8)
    C51 0.0242(10) 0.0321(11) 0.0270(10) -0.0012(8) 0.0027(8) -0.0049(8)
    C11 0.0241(9) 0.0272(10) 0.0209(9) 0.0017(8) -0.0004(7) -0.0027(7)
    C12 0.0268(10) 0.0306(11) 0.0245(9) -0.0004(8) 0.0006(8) -0.0007(8)
    C13 0.0323(11) 0.0422(13) 0.0228(10) 0.0053(10) 0.0033(8) 0.0019(9)
    C14 0.0489(14) 0.0454(14) 0.0235(10) 0.0134(11) 0.0029(9) -0.0046(9)
    C15 0.0678(17) 0.0313(12) 0.0421(13) 0.0043(12) -0.0037(12) -0.0166(10)
    C16 0.0499(14) 0.0291(11) 0.0342(11) -0.0050(10) 0.0000(10) -0.0044(9)
    C21 0.0320(11) 0.0258(10) 0.0281(10) -0.0045(8) 0.0055(8) 0.0002(8)
    C22 0.0278(11) 0.0550(15) 0.0453(13) -0.0005(11) 0.0034(10) -0.0026(11)
    C23 0.0460(13) 0.0342(12) 0.0271(10) -0.0067(10) 0.0076(9) -0.0030(9)
    C31 0.0403(14) 0.0303(12) 0.0431(14) -0.0077(10) -0.0067(11) -0.0055(10)
    C41 0.0414(14) 0.0351(13) 0.0336(12) 0.0010(11) 0.0010(10) -0.0125(10)
    C53 0.0351(12) 0.0487(14) 0.0345(11) -0.0147(10) 0.0016(9) -0.0057(10)
    C52 0.0455(13) 0.0417(13) 0.0303(11) -0.0058(11) -0.0010(10) 0.0038(10)
    S2 0.0270(3) 0.0364(3) 0.0221(2) -0.0092(2) 0.00347(19) -0.0028(2)
    O21 0.0448(10) 0.0489(10) 0.0483(10) -0.0236(8) -0.0089(8) -0.0003(8)
    O22 0.0375(9) 0.0792(13) 0.0236(7) -0.0018(9) 0.0073(7) -0.0025(8)
    O23 0.0381(9) 0.0389(9) 0.0374(8) -0.0014(7) -0.0027(7) 0.0012(7)
    N02 0.0255(8) 0.0246(8) 0.0239(8) -0.0040(7) 0.0056(6) -0.0010(6)
    N05 0.0230(8) 0.0285(9) 0.0311(9) -0.0047(7) 0.0015(7) 0.0027(7)
    C01 0.0248(10) 0.0272(10) 0.0284(10) -0.0064(8) 0.0028(8) 0.0024(8)
    C03 0.0257(10) 0.0200(9) 0.0297(10) -0.0038(8) 0.0094(8) -0.0036(8)
    C04 0.0261(10) 0.0208(9) 0.0342(10) -0.0032(8) 0.0084(8) -0.0023(8)
    C011 0.0265(10) 0.0295(10) 0.0207(9) -0.0087(8) 0.0063(7) -0.0014(8)
    C012 0.0434(13) 0.0270(11) 0.0363(11) -0.0103(9) 0.0039(10) -0.0057(9)
    C013 0.0486(14) 0.0306(12) 0.0443(13) 0.0013(10) 0.0031(11) 0.0067(10)
    C014 0.0369(12) 0.0496(14) 0.0296(11) 0.0035(11) 0.0006(9) 0.0017(10)
    C015 0.0366(12) 0.0400(12) 0.0271(10) -0.0043(10) 0.0018(9) -0.0087(9)
    C016 0.0332(11) 0.0263(10) 0.0248(9) -0.0026(8) 0.0060(8) -0.0064(8)
    C031 0.0363(12) 0.0275(11) 0.0326(11) -0.0067(10) 0.0091(9) 0.0003(9)
    C021 0.0307(11) 0.0398(12) 0.0233(9) -0.0106(9) 0.0011(8) 0.0005(8)
    C022 0.0301(12) 0.0508(15) 0.0470(14) 0.0000(11) -0.0022(10) 0.0085(11)
    C023 0.0455(13) 0.0461(14) 0.0320(11) -0.0218(11) 0.0046(10) -0.0076(10)
    C041 0.0290(11) 0.0315(12) 0.0532(15) -0.0081(10) 0.0010(10) 0.0003(11)
    C051 0.0255(10) 0.0389(12) 0.0404(12) -0.0082(9) -0.0064(9) 0.0098(10)
    C052 0.0310(11) 0.0379(12) 0.0416(12) -0.0001(9) 0.0003(9) 0.0110(10)
    C053 0.0626(17) 0.0488(15) 0.0364(13) -0.0044(13) -0.0163(12) -0.0019(11)
_geom_special_details
;
All e.s.d.'s (except the e.s.d. in the dihedral angle between two l.s. planes)
are estimated using the full covariance matrix. The cell e.s.d.'s are taken
into account individually in the estimation of e.s.d.'s in distances, angles
and torsion angles; correlations between e.s.d.'s in cell parameters are only
used when they are defined by crystal symmetry. An approximate (isotropic)
treatment of cell e.s.d.'s is used for estimating e.s.d.'s involving l.s.
planes.
;
loop_
    _geom_bond_atom_site_label_1
    _geom_bond_atom_site_label_2
    _geom_bond_site_symmetry_2
    _geom_bond_distance
    _geom_bond_publ_flag
    S1 O12 . 1.4478(15) ?
    S1 O13 . 1.4483(16) ?
    S1 O11 . 1.4537(16) ?
    S1 C11 . 1.7816(19) ?
    N2 C1 . 1.331(3) ?
    N2 C3 . 1.392(2) ?
    N2 C21 . 1.484(2) ?
    N5 C1 . 1.337(2) ?
    N5 C4 . 1.391(3) ?
    N5 C51 . 1.489(3) ?
    C1 H1 . 0.9500 ?
    C3 C4 . 1.360(3) ?
    C3 C31 . 1.485(3) ?
    C4 C41 . 1.487(3) ?
    C51 C52 . 1.517(3) ?
    C51 C53 . 1.519(3) ?
    C51 H51 . 1.0000 ?
    C11 C12 . 1.385(3) ?
    C11 C16 . 1.388(3) ?
    C12 C13 . 1.392(3) ?
    C12 H12 . 0.9500 ?
    C13 C14 . 1.372(3) ?
    C13 H13 . 0.9500 ?
    C14 C15 . 1.383(4) ?
    C14 H14 . 0.9500 ?
    C15 C16 . 1.394(3) ?
    C15 H15 . 0.9500 ?
    C16 H16 . 0.9500 ?
    C21 C23 . 1.518(3) ?
    C21 C22 . 1.519(3) ?
    C21 H21 . 1.0000 ?
    C22 H22A . 0.9800 ?
    C22 H22B . 0.9800 ?
    C22 H22C . 0.9800 ?
    C23 H23A . 0.9800 ?
    C23 H23B . 0.9800 ?
    C23 H23C . 0.9800 ?
    C31 H60 . 0.94(3) ?
    C31 H61 . 0.96(3) ?
    C31 H62 . 0.97(3) ?
    C41 H63 . 0.94(3) ?
    C41 H64 . 0.92(3) ?
    C41 H65 . 1.00(3) ?
    C53 H53A . 0.9800 ?
    C53 H53B . 0.9800 ?
    C53 H53C . 0.9800 ?
    C52 H52A . 0.9800 ?
    C52 H52B . 0.9800 ?
    C52 H52C . 0.9800 ?
    S2 O21 . 1.4420(16) ?
    S2 O22 . 1.4523(15) ?
    S2 O23 . 1.4532(17) ?
    S2 C011 . 1.781(2) ?
    N02 C01 . 1.332(2) ?
    N02 C03 . 1.391(2) ?
    N02 C021 . 1.484(3) ?
    N05 C01 . 1.328(3) ?
    N05 C04 . 1.395(2) ?
    N05 C051 . 1.495(3) ?
    C01 H01 . 0.9500 ?
    C03 C04 . 1.356(3) ?
    C03 C031 . 1.490(3) ?
    C04 C041 . 1.490(3) ?
    C011 C016 . 1.388(3) ?
    C011 C012 . 1.391(3) ?
    C012 C013 . 1.380(3) ?
    C012 H012 . 0.9500 ?
    C013 C014 . 1.387(4) ?
    C013 H013 . 0.9500 ?
    C014 C015 . 1.379(3) ?
    C014 H014 . 0.9500 ?
    C015 C016 . 1.385(3) ?
    C015 H015 . 0.9500 ?
    C016 H016 . 0.9500 ?
    C031 H54 . 0.98(2) ?
    C031 H55 . 0.94(3) ?
    C031 H56 . 0.98(3) ?
    C021 C023 . 1.514(3) ?
    C021 C022 . 1.520(3) ?
    C021 H021 . 1.0000 ?
    C022 H02A . 0.9800 ?
    C022 H02B . 0.9800 ?
    C022 H02C . 0.9800 ?
    C023 H02D . 0.9800 ?
    C023 H02E . 0.9800 ?
    C023 H02F . 0.9800 ?
    C041 H57 . 0.98(3) ?
    C041 H58 . 1.04(3) ?
    C041 H59 . 0.96(3) ?
    C051 C053 . 1.510(3) ?
    C051 C052 . 1.519(3) ?
    C051 H051 . 1.0000 ?
    C052 H05A . 0.9800 ?
    C052 H05B . 0.9800 ?
    C052 H05C . 0.9800 ?
    C053 H05D . 0.9800 ?
    C053 H05E . 0.9800 ?
    C053 H05F . 0.9800 ?
loop_
    _geom_angle_atom_site_label_1
    _geom_angle_atom_site_label_2
    _geom_angle_atom_site_label_3
    _geom_angle_site_symmetry_1
    _geom_angle_site_symmetry_3
    _geom_angle
    _geom_angle_publ_flag
    O12 S1 O13 . . 113.12(10) ?
    O12 S1 O11 . . 113.52(10) ?
    O13 S1 O11 . . 112.59(10) ?
    O12 S1 C11 . . 105.44(9) ?
    O13 S1 C11 . . 105.24(9) ?
    O11 S1 C11 . . 106.02(9) ?
    C1 N2 C3 . . 109.23(16) ?
    C1 N2 C21 . . 126.08(16) ?
    C3 N2 C21 . . 124.44(17) ?
    C1 N5 C4 . . 108.81(16) ?
    C1 N5 C51 . . 125.99(17) ?
    C4 N5 C51 . . 125.19(16) ?
    N2 C1 N5 . . 108.40(17) ?
    N2 C1 H1 . . 125.8 ?
    N5 C1 H1 . . 125.8 ?
    C4 C3 N2 . . 106.58(17) ?
    C4 C3 C31 . . 130.40(19) ?
    N2 C3 C31 . . 122.91(19) ?
    C3 C4 N5 . . 106.98(17) ?
    C3 C4 C41 . . 129.8(2) ?
    N5 C4 C41 . . 123.20(19) ?
    N5 C51 C52 . . 110.01(17) ?
    N5 C51 C53 . . 110.63(16) ?
    C52 C51 C53 . . 112.06(19) ?
    N5 C51 H51 . . 108.0 ?
    C52 C51 H51 . . 108.0 ?
    C53 C51 H51 . . 108.0 ?
    C12 C11 C16 . . 120.16(19) ?
    C12 C11 S1 . . 120.90(15) ?
    C16 C11 S1 . . 118.93(16) ?
    C11 C12 C13 . . 119.9(2) ?
    C11 C12 H12 . . 120.1 ?
    C13 C12 H12 . . 120.1 ?
    C14 C13 C12 . . 120.2(2) ?
    C14 C13 H13 . . 119.9 ?
    C12 C13 H13 . . 119.9 ?
    C13 C14 C15 . . 120.2(2) ?
    C13 C14 H14 . . 119.9 ?
    C15 C14 H14 . . 119.9 ?
    C14 C15 C16 . . 120.3(2) ?
    C14 C15 H15 . . 119.9 ?
    C16 C15 H15 . . 119.9 ?
    C11 C16 C15 . . 119.3(2) ?
    C11 C16 H16 . . 120.3 ?
    C15 C16 H16 . . 120.3 ?
    N2 C21 C23 . . 111.13(17) ?
    N2 C21 C22 . . 109.09(17) ?
    C23 C21 C22 . . 112.18(19) ?
    N2 C21 H21 . . 108.1 ?
    C23 C21 H21 . . 108.1 ?
    C22 C21 H21 . . 108.1 ?
    C21 C22 H22A . . 109.5 ?
    C21 C22 H22B . . 109.5 ?
    H22A C22 H22B . . 109.5 ?
    C21 C22 H22C . . 109.5 ?
    H22A C22 H22C . . 109.5 ?
    H22B C22 H22C . . 109.5 ?
    C21 C23 H23A . . 109.5 ?
    C21 C23 H23B . . 109.5 ?
    H23A C23 H23B . . 109.5 ?
    C21 C23 H23C . . 109.5 ?
    H23A C23 H23C . . 109.5 ?
    H23B C23 H23C . . 109.5 ?
    C3 C31 H60 . . 111.4(17) ?
    C3 C31 H61 . . 111.4(16) ?
    H60 C31 H61 . . 107(2) ?
    C3 C31 H62 . . 111.2(17) ?
    H60 C31 H62 . . 113(2) ?
    H61 C31 H62 . . 102(2) ?
    C4 C41 H63 . . 112.5(18) ?
    C4 C41 H64 . . 113.4(19) ?
    H63 C41 H64 . . 107(2) ?
    C4 C41 H65 . . 111.2(17) ?
    H63 C41 H65 . . 104(2) ?
    H64 C41 H65 . . 108(2) ?
    C51 C53 H53A . . 109.5 ?
    C51 C53 H53B . . 109.5 ?
    H53A C53 H53B . . 109.5 ?
    C51 C53 H53C . . 109.5 ?
    H53A C53 H53C . . 109.5 ?
    H53B C53 H53C . . 109.5 ?
    C51 C52 H52A . . 109.5 ?
    C51 C52 H52B . . 109.5 ?
    H52A C52 H52B . . 109.5 ?
    C51 C52 H52C . . 109.5 ?
    H52A C52 H52C . . 109.5 ?
    H52B C52 H52C . . 109.5 ?
    O21 S2 O22 . . 113.55(11) ?
    O21 S2 O23 . . 113.47(10) ?
    O22 S2 O23 . . 112.47(10) ?
    O21 S2 C011 . . 105.64(10) ?
    O22 S2 C011 . . 104.85(9) ?
    O23 S2 C011 . . 105.90(9) ?
    C01 N02 C03 . . 108.49(17) ?
    C01 N02 C021 . . 126.48(17) ?
    C03 N02 C021 . . 125.02(16) ?
    C01 N05 C04 . . 108.89(17) ?
    C01 N05 C051 . . 125.15(17) ?
    C04 N05 C051 . . 125.95(17) ?
    N05 C01 N02 . . 108.90(17) ?
    N05 C01 H01 . . 125.6 ?
    N02 C01 H01 . . 125.6 ?
    C04 C03 N02 . . 107.27(17) ?
    C04 C03 C031 . . 130.82(19) ?
    N02 C03 C031 . . 121.89(19) ?
    C03 C04 N05 . . 106.45(17) ?
    C03 C04 C041 . . 130.81(19) ?
    N05 C04 C041 . . 122.7(2) ?
    C016 C011 C012 . . 119.32(19) ?
    C016 C011 S2 . . 121.44(16) ?
    C012 C011 S2 . . 119.21(16) ?
    C013 C012 C011 . . 120.5(2) ?
    C013 C012 H012 . . 119.7 ?
    C011 C012 H012 . . 119.7 ?
    C012 C013 C014 . . 119.9(2) ?
    C012 C013 H013 . . 120.1 ?
    C014 C013 H013 . . 120.1 ?
    C015 C014 C013 . . 119.8(2) ?
    C015 C014 H014 . . 120.1 ?
    C013 C014 H014 . . 120.1 ?
    C014 C015 C016 . . 120.5(2) ?
    C014 C015 H015 . . 119.8 ?
    C016 C015 H015 . . 119.8 ?
    C015 C016 C011 . . 120.0(2) ?
    C015 C016 H016 . . 120.0 ?
    C011 C016 H016 . . 120.0 ?
    C03 C031 H54 . . 109.7(13) ?
    C03 C031 H55 . . 108.9(15) ?
    H54 C031 H55 . . 109(2) ?
    C03 C031 H56 . . 114.2(15) ?
    H54 C031 H56 . . 108(2) ?
    H55 C031 H56 . . 108(2) ?
    N02 C021 C023 . . 110.53(18) ?
    N02 C021 C022 . . 109.35(18) ?
    C023 C021 C022 . . 112.72(19) ?
    N02 C021 H021 . . 108.0 ?
    C023 C021 H021 . . 108.0 ?
    C022 C021 H021 . . 108.0 ?
    C021 C022 H02A . . 109.5 ?
    C021 C022 H02B . . 109.5 ?
    H02A C022 H02B . . 109.5 ?
    C021 C022 H02C . . 109.5 ?
    H02A C022 H02C . . 109.5 ?
    H02B C022 H02C . . 109.5 ?
    C021 C023 H02D . . 109.5 ?
    C021 C023 H02E . . 109.5 ?
    H02D C023 H02E . . 109.5 ?
    C021 C023 H02F . . 109.5 ?
    H02D C023 H02F . . 109.5 ?
    H02E C023 H02F . . 109.5 ?
    C04 C041 H57 . . 110.4(15) ?
    C04 C041 H58 . . 110.7(15) ?
    H57 C041 H58 . . 107(2) ?
    C04 C041 H59 . . 110.7(17) ?
    H57 C041 H59 . . 110(2) ?
    H58 C041 H59 . . 108(2) ?
    N05 C051 C053 . . 110.09(18) ?
    N05 C051 C052 . . 110.38(18) ?
    C053 C051 C052 . . 112.08(19) ?
    N05 C051 H051 . . 108.1 ?
    C053 C051 H051 . . 108.1 ?
    C052 C051 H051 . . 108.1 ?
    C051 C052 H05A . . 109.5 ?
    C051 C052 H05B . . 109.5 ?
    H05A C052 H05B . . 109.5 ?
    C051 C052 H05C . . 109.5 ?
    H05A C052 H05C . . 109.5 ?
    H05B C052 H05C . . 109.5 ?
    C051 C053 H05D . . 109.5 ?
    C051 C053 H05E . . 109.5 ?
    H05D C053 H05E . . 109.5 ?
    C051 C053 H05F . . 109.5 ?
    H05D C053 H05F . . 109.5 ?
    H05E C053 H05F . . 109.5 ?
loop_
    _geom_torsion_atom_site_label_1
    _geom_torsion_atom_site_label_2
    _geom_torsion_atom_site_label_3
    _geom_torsion_atom_site_label_4
    _geom_torsion_site_symmetry_1
    _geom_torsion_site_symmetry_2
    _geom_torsion_site_symmetry_3
    _geom_torsion_site_symmetry_4
    _geom_torsion
    _geom_torsion_publ_flag
    C3 N2 C1 N5 . . . . 0.0(2) ?
    C21 N2 C1 N5 . . . . 174.43(16) ?
    C4 N5 C1 N2 . . . . -0.5(2) ?
    C51 N5 C1 N2 . . . . 178.39(16) ?
    C1 N2 C3 C4 . . . . 0.5(2) ?
    C21 N2 C3 C4 . . . . -174.03(17) ?
    C1 N2 C3 C31 . . . . -175.93(19) ?
    C21 N2 C3 C31 . . . . 9.5(3) ?
    N2 C3 C4 N5 . . . . -0.8(2) ?
    C31 C3 C4 N5 . . . . 175.3(2) ?
    N2 C3 C4 C41 . . . . 178.8(2) ?
    C31 C3 C4 C41 . . . . -5.2(4) ?
    C1 N5 C4 C3 . . . . 0.8(2) ?
    C51 N5 C4 C3 . . . . -178.09(17) ?
    C1 N5 C4 C41 . . . . -178.78(19) ?
    C51 N5 C4 C41 . . . . 2.3(3) ?
    C1 N5 C51 C52 . . . . 99.9(2) ?
    C4 N5 C51 C52 . . . . -81.4(2) ?
    C1 N5 C51 C53 . . . . -24.4(3) ?
    C4 N5 C51 C53 . . . . 154.31(19) ?
    O12 S1 C11 C12 . . . . 122.81(17) ?
    O13 S1 C11 C12 . . . . -117.36(17) ?
    O11 S1 C11 C12 . . . . 2.15(19) ?
    O12 S1 C11 C16 . . . . -56.32(19) ?
    O13 S1 C11 C16 . . . . 63.52(19) ?
    O11 S1 C11 C16 . . . . -176.98(17) ?
    C16 C11 C12 C13 . . . . 0.5(3) ?
    S1 C11 C12 C13 . . . . -178.59(15) ?
    C11 C12 C13 C14 . . . . -0.4(3) ?
    C12 C13 C14 C15 . . . . -0.4(3) ?
    C13 C14 C15 C16 . . . . 1.1(4) ?
    C12 C11 C16 C15 . . . . 0.1(3) ?
    S1 C11 C16 C15 . . . . 179.28(18) ?
    C14 C15 C16 C11 . . . . -1.0(4) ?
    C1 N2 C21 C23 . . . . 27.3(3) ?
    C3 N2 C21 C23 . . . . -159.08(18) ?
    C1 N2 C21 C22 . . . . -96.9(2) ?
    C3 N2 C21 C22 . . . . 76.7(2) ?
    C04 N05 C01 N02 . . . . 0.8(2) ?
    C051 N05 C01 N02 . . . . 179.71(18) ?
    C03 N02 C01 N05 . . . . -0.6(2) ?
    C021 N02 C01 N05 . . . . -179.25(17) ?
    C01 N02 C03 C04 . . . . 0.2(2) ?
    C021 N02 C03 C04 . . . . 178.88(17) ?
    C01 N02 C03 C031 . . . . 178.83(18) ?
    C021 N02 C03 C031 . . . . -2.5(3) ?
    N02 C03 C04 N05 . . . . 0.2(2) ?
    C031 C03 C04 N05 . . . . -178.2(2) ?
    N02 C03 C04 C041 . . . . -179.7(2) ?
    C031 C03 C04 C041 . . . . 1.9(4) ?
    C01 N05 C04 C03 . . . . -0.6(2) ?
    C051 N05 C04 C03 . . . . -179.54(18) ?
    C01 N05 C04 C041 . . . . 179.32(19) ?
    C051 N05 C04 C041 . . . . 0.4(3) ?
    O21 S2 C011 C016 . . . . -136.91(17) ?
    O22 S2 C011 C016 . . . . 102.86(18) ?
    O23 S2 C011 C016 . . . . -16.26(18) ?
    O21 S2 C011 C012 . . . . 45.03(19) ?
    O22 S2 C011 C012 . . . . -75.20(18) ?
    O23 S2 C011 C012 . . . . 165.67(16) ?
    C016 C011 C012 C013 . . . . 1.5(3) ?
    S2 C011 C012 C013 . . . . 179.62(17) ?
    C011 C012 C013 C014 . . . . -1.3(3) ?
    C012 C013 C014 C015 . . . . 0.1(3) ?
    C013 C014 C015 C016 . . . . 0.8(3) ?
    C014 C015 C016 C011 . . . . -0.6(3) ?
    C012 C011 C016 C015 . . . . -0.5(3) ?
    S2 C011 C016 C015 . . . . -178.60(15) ?
    C01 N02 C021 C023 . . . . -29.3(3) ?
    C03 N02 C021 C023 . . . . 152.33(18) ?
    C01 N02 C021 C022 . . . . 95.4(2) ?
    C03 N02 C021 C022 . . . . -83.0(2) ?
    C01 N05 C051 C053 . . . . -87.7(3) ?
    C04 N05 C051 C053 . . . . 91.0(2) ?
    C01 N05 C051 C052 . . . . 36.5(3) ?
    C04 N05 C051 C052 . . . . -144.70(19) ?
loop_
    _geom_hbond_atom_site_label_D
    _geom_hbond_atom_site_label_H
    _geom_hbond_atom_site_label_A
    _geom_hbond_site_symmetry_A
    _geom_hbond_distance_DH
    _geom_hbond_distance_HA
    _geom_hbond_distance_DA
    _geom_hbond_angle_DHA
    _geom_hbond_publ_flag
    C1 H1 O11 2_666 0.95 2.30 3.198(3) 157 yes
    C01 H01 O13 . 0.95 2.25 3.040(3) 141 yes
    C021 H021 O23 1_655 1.00 2.56 3.297(3) 131 no
    C022 H02B O12 . 0.98 2.57 3.452(3) 150 no
    C13 H13 O22 1_556 0.95 2.55 3.245(2) 130 no
    C052 H05B O13 . 0.98 2.41 3.323(3) 155 no
    C23 H23B O11 2_666 0.98 2.38 3.324(3) 162 no
