# Supplementary material for: 1,3-Diisopropyl-4,5-dimethyl­imidazolium benzene­sulfonate
Source: Acta Crystallogr Sect E Struct Rep Online. 2011 Jul 30;67(Pt 8):o2205. doi: 10.1107/S1600536811030236 (PMC3213635; doi:10.1107/S1600536811030236)
Supplement: Supplementary file 2 [file e-67-o2205-Isup2.hkl]

# 
# h,k,l, Fc-squared, Fo-squared, sigma(Fo-squared) and status flag 
# 
data_I
_shelx_title ' STOE -100 50/30 5.6.08 KUHNAK147' 
_shelx_refln_list_code          4 
_shelx_F_calc_maximum      185.55 
_exptl_crystal_F_000       728.00 
_reflns_d_resolution_high  0.8000 
 
loop_ 
 _symmetry_equiv_pos_as_xyz 
 'x, y, z' 
 '-x, -y, -z' 
 
_cell_length_a     8.8691 
_cell_length_b    14.1494 
_cell_length_c    14.3200 
_cell_angle_alpha  87.082 
_cell_angle_beta   88.326 
_cell_angle_gamma  83.988 
 
_shelx_F_squared_multiplier     1.000 
 
loop_ 
 _refln_index_h 
 _refln_index_k 
 _refln_index_l 
 _refln_F_squared_calc 
 _refln_F_squared_meas 
 _refln_F_squared_sigma 
 _refln_observed_status 
   2   0   0      732.99      683.44     32.00 o 
   3   0   0       42.39       59.60      7.23 o 
   4   0   0      799.47      777.08     33.06 o 
   5   0   0      498.28      493.49     14.51 o 
   6   0   0     1436.11     1441.86     51.28 o 
   7   0   0      102.95      105.97      6.43 o 
   8   0   0        5.55       18.98      6.65 o 
   9   0   0        0.05       15.61      6.20 o 
  10   0   0       11.68       22.96      5.85 o 
  11   0   0       52.88       57.38      6.49 o 
 -10   1   0      118.70      136.51      9.34 o 
  -9   1   0       68.99       73.88      5.61 o 
  -8   1   0       16.83        1.42      4.73 o 
  -7   1   0      529.52      513.33     13.94 o 
  -6   1   0      162.56      166.06      8.28 o 
  -5   1   0      494.31      428.00     17.83 o 
  -4   1   0      152.60      124.26      6.64 o 
  -3   1   0        0.68        8.82      8.75 o 
  -2   1   0     4749.03     4674.54    171.14 o 
   2   1   0      979.90      919.88     29.04 o 
   3   1   0      238.54      233.11      7.43 o 
   4   1   0     2806.87     2596.35    105.09 o 
   5   1   0       69.67       69.52      6.49 o 
   6   1   0        1.09        7.96      4.89 o 
   7   1   0      209.81      186.50     14.10 o 
   8   1   0       52.49       50.02      6.75 o 
   9   1   0       32.85       26.41      5.47 o 
  10   1   0       12.10       10.89      5.93 o 
  11   1   0       47.33       55.01      6.39 o 
 -10   2   0       15.97       11.56      6.86 o 
  -9   2   0       72.34       72.46      8.61 o 
  -8   2   0      275.91      260.87      9.69 o 
  -7   2   0       26.80       34.84      6.11 o 
  -6   2   0      314.73      312.32     23.72 o 
  -5   2   0      559.00      542.88     24.17 o 
  -4   2   0       24.79       31.34      6.58 o 
  -3   2   0       71.45       85.14      6.05 o 
  -2   2   0        0.12        1.13      6.58 o 
  -1   2   0       65.82       77.89      7.01 o 
   1   2   0       93.89       65.39     20.47 o 
   2   2   0     7750.57     7801.75   1290.02 o 
   3   2   0     2360.34     2384.16    136.67 o 
   4   2   0      112.33      118.87      7.19 o 
   5   2   0     3866.84     4049.13    141.79 o 
   6   2   0      662.63      626.45     11.82 o 
   7   2   0       48.71       54.89      5.32 o 
   8   2   0      201.03      212.17     12.81 o 
   9   2   0       21.63       25.40      5.74 o 
  10   2   0      176.43      179.65      7.44 o 
  11   2   0       17.54       12.47      6.69 o 
 -10   3   0       13.47       31.18      5.95 o 
  -9   3   0       15.19       33.33      9.73 o 
  -8   3   0        0.01        2.84      8.46 o 
  -7   3   0        0.39        9.11     13.38 o 
  -6   3   0       19.75       13.46      6.04 o 
  -5   3   0      484.49      460.12     21.76 o 
  -4   3   0        0.17        3.01      5.37 o 
  -3   3   0      795.68      836.88     22.51 o 
  -2   3   0     1621.23     1854.89     59.91 o 
  -1   3   0     4397.03     4328.52    204.24 o 
   0   3   0       49.35       37.20      7.90 o 
   1   3   0      413.57      393.83     72.03 o 
   2   3   0     1658.87     1462.15    232.71 o 
   3   3   0      485.77      457.98     80.71 o 
   4   3   0      308.68      258.45      9.81 o 
   5   3   0      303.06      294.63     14.00 o 
   6   3   0        8.83        7.33      5.26 o 
   7   3   0        7.85       20.87      5.80 o 
   8   3   0       52.12       67.81     10.74 o 
   9   3   0      760.76      719.89     33.15 o 
  10   3   0        1.48       13.00      6.08 o 
  11   3   0       18.49       21.56      7.01 o 
 -10   4   0       15.25       36.17      6.19 o 
  -9   4   0       12.29       23.08      5.81 o 
  -8   4   0      862.31      780.10     16.47 o 
  -7   4   0       78.03       81.68      6.80 o 
  -6   4   0      156.00      169.80      7.33 o 
  -5   4   0      117.58      120.11      9.40 o 
  -4   4   0       18.82       21.25      5.42 o 
  -3   4   0      125.52      127.45      5.71 o 
  -2   4   0     4081.90     3934.22    141.94 o 
  -1   4   0      356.80      317.59      9.58 o 
   0   4   0     3025.96     2779.08     78.29 o 
   1   4   0      357.90      333.31     26.71 o 
   2   4   0      935.38      974.37    157.96 o 
   3   4   0       24.24       22.51      6.39 o 
   4   4   0        5.07        5.74      5.44 o 
   5   4   0       25.97       25.27      6.17 o 
   6   4   0      466.26      441.55     12.95 o 
   7   4   0      346.04      335.53     10.46 o 
   8   4   0      195.76      176.38      6.32 o 
   9   4   0      153.77      150.17      7.21 o 
  10   4   0        0.09       -2.12      6.08 o 
 -10   5   0      186.91      170.43      6.58 o 
  -9   5   0      113.06      119.25     12.52 o 
  -8   5   0        3.95        5.28      7.60 o 
  -7   5   0      384.89      345.34     12.57 o 
  -6   5   0      265.06      233.55     14.05 o 
  -5   5   0        3.19       11.87      8.61 o 
  -4   5   0      361.39      346.89      9.62 o 
  -3   5   0      269.63      300.18      5.60 o 
  -2   5   0      466.32      543.89     17.59 o 
  -1   5   0      229.00      255.72     10.36 o 
   0   5   0       94.22       93.35      7.60 o 
   1   5   0       16.43       20.91      6.29 o 
   2   5   0      502.80      543.13     93.85 o 
   3   5   0     1325.15     1463.74     44.14 o 
   4   5   0     3832.39     4037.07    128.51 o 
   5   5   0       22.34       25.05      6.26 o 
   6   5   0        7.33        6.35      5.28 o 
   7   5   0      648.05      593.56     20.96 o 
   8   5   0       23.97       28.53      5.65 o 
   9   5   0       10.25       20.94      6.42 o 
  10   5   0       39.06       52.19      6.27 o 
  -9   6   0       29.68       14.85     11.02 o 
  -8   6   0     1204.80     1171.77     38.62 o 
  -7   6   0       56.90       65.52      6.30 o 
  -6   6   0      605.05      579.16     32.73 o 
  -5   6   0        1.53        1.51      8.02 o 
  -4   6   0        2.06       11.90      5.03 o 
  -3   6   0      427.74      453.69     14.22 o 
  -2   6   0     1781.18     1744.85     60.52 o 
  -1   6   0       70.16       88.11      6.83 o 
   0   6   0     1705.28     1627.27     36.12 o 
   1   6   0      320.23      344.46     11.75 o 
   2   6   0        0.08       -5.67      5.67 o 
   3   6   0       21.90       17.90      5.90 o 
   4   6   0       12.17        8.53      5.96 o 
   5   6   0      424.28      425.24      9.08 o 
   6   6   0      681.38      690.61      8.74 o 
   7   6   0      516.44      525.57      8.65 o 
   8   6   0        4.82       10.52      6.25 o 
   9   6   0      135.74      124.26      6.13 o 
  10   6   0       54.85       67.64      7.45 o 
  -9   7   0        0.79       14.16      7.00 o 
  -8   7   0        7.06       13.02      7.55 o 
  -7   7   0      521.19      482.65     27.11 o 
  -6   7   0      508.00      485.46     34.99 o 
  -5   7   0       11.45        1.16      5.21 o 
  -4   7   0      612.41      600.20     16.36 o 
  -3   7   0      125.49      129.71      9.56 o 
  -2   7   0      876.20      988.94     31.13 o 
  -1   7   0     2428.15     2594.52     74.28 o 
   0   7   0     1585.02     1592.52     40.96 o 
   1   7   0     1670.59     1808.82     47.42 o 
   2   7   0      133.00      111.57     10.46 o 
   3   7   0        0.01        0.46      5.66 o 
   4   7   0     1147.12     1174.25     38.56 o 
   5   7   0      248.50      246.04      8.73 o 
   6   7   0       11.17       21.62      6.63 o 
   7   7   0      379.97      363.64      7.16 o 
   8   7   0      179.12      173.54      8.31 o 
   9   7   0        6.99       16.09      7.07 o 
  10   7   0       22.59       26.05      7.40 o 
  -9   8   0       33.28       29.98      9.29 o 
  -8   8   0      194.54      185.96      7.04 o 
  -7   8   0       52.87       68.46      5.37 o 
  -6   8   0      395.92      372.87     26.48 o 
  -5   8   0       84.85       91.60      5.98 o 
  -4   8   0       25.40       34.33      6.26 o 
  -3   8   0      378.28      401.41     14.18 o 
  -2   8   0      400.02      334.91      9.07 o 
  -1   8   0       12.03        9.85      4.72 o 
   0   8   0      745.50      743.68     34.93 o 
   1   8   0      195.08      210.66      8.84 o 
   2   8   0      216.52      244.47      6.10 o 
   3   8   0      182.38      171.28     29.20 o 
   4   8   0     1263.33     1251.25     29.19 o 
   5   8   0       14.78       14.18      6.19 o 
   6   8   0      938.95      973.65     31.25 o 
   7   8   0       91.97       91.26      6.76 o 
   8   8   0        3.61        3.73      8.13 o 
   9   8   0      110.04      114.53      7.59 o 
  10   8   0        1.55        5.54      8.40 o 
  -8   9   0        1.27       16.31      9.45 o 
  -7   9   0       53.11       48.35      5.10 o 
  -6   9   0       51.63       65.24      6.48 o 
  -5   9   0      166.85      179.53      6.48 o 
  -4   9   0      232.77      214.14      5.82 o 
  -3   9   0        2.25        8.11      4.42 o 
  -2   9   0       56.79       49.13      7.94 o 
  -1   9   0     1295.24     1388.24     41.44 o 
   0   9   0       22.09       18.80      6.11 o 
   1   9   0     1376.36     1417.03     32.57 o 
   2   9   0      802.37      801.29     29.06 o 
   3   9   0      175.18      189.40     35.94 o 
   4   9   0      864.88      835.28     25.95 o 
   5   9   0       11.40       12.35      6.24 o 
   6   9   0      121.13      126.02      7.64 o 
   7   9   0        0.14       -0.79      7.33 o 
   8   9   0        0.02        5.03      7.07 o 
   9   9   0       10.74       23.71     10.88 o 
  10   9   0      163.74      174.67     10.52 o 
  -8  10   0       99.74       86.95      5.71 o 
  -7  10   0        6.45        7.36      9.06 o 
  -6  10   0        7.84       14.81      6.48 o 
  -5  10   0       65.27       75.56      5.55 o 
  -4  10   0       21.74       29.63      4.53 o 
  -3  10   0      116.99      113.92      8.06 o 
  -2  10   0      122.96      138.77      8.22 o 
  -1  10   0       20.35       24.81      5.22 o 
   0  10   0     1015.08      997.62     23.22 o 
   1  10   0        6.20        3.35      5.32 o 
   2  10   0       54.04       76.91      5.68 o 
   3  10   0     1269.81     1245.07    215.16 o 
   4  10   0       63.53       56.54      6.09 o 
   5  10   0        0.29        3.15      6.42 o 
   6  10   0       17.47       23.50      7.29 o 
   7  10   0       13.51       14.49      9.85 o 
   8  10   0       66.70       69.85     11.43 o 
   9  10   0       19.20       31.37     12.78 o 
  -7  11   0       14.41       12.70      4.96 o 
  -6  11   0       31.98       58.93     20.01 o 
  -5  11   0      114.87      112.85      8.79 o 
  -4  11   0      165.05      158.23      8.68 o 
  -3  11   0      266.97      257.54     12.42 o 
  -2  11   0      499.52      494.45     15.50 o 
  -1  11   0      231.74      240.15     13.80 o 
   0  11   0       81.94       63.61     12.86 o 
   1  11   0       25.67       39.63      5.56 o 
   2  11   0      186.45      171.45      6.49 o 
   3  11   0       27.84       22.42      9.29 o 
   4  11   0     1118.67     1049.96     20.09 o 
   5  11   0      254.66      228.76      7.04 o 
   6  11   0        8.96       11.08      8.75 o 
   7  11   0       73.49       58.58      8.22 o 
   8  11   0       10.79        9.10     14.91 o 
   9  11   0       36.20       42.60     11.09 o 
  -7  12   0        3.70        4.80      6.24 o 
  -6  12   0      121.22      131.69     12.33 o 
  -5  12   0      139.64      139.22      7.54 o 
  -4  12   0      266.95      260.96      9.55 o 
  -3  12   0       36.41       50.51      5.46 o 
  -2  12   0      462.75      416.75     31.06 o 
  -1  12   0       62.93       70.12      5.00 o 
   0  12   0       97.99       94.12      8.22 o 
   1  12   0        0.07        5.74      9.50 o 
   2  12   0      265.04      244.97     10.68 o 
   3  12   0     1095.60     1057.28     20.40 o 
   4  12   0      195.17      200.11      7.28 o 
   5  12   0       38.71       45.79      6.57 o 
   6  12   0        0.35       11.62      9.29 o 
   7  12   0        5.65        4.84      9.12 o 
   8  12   0        6.98        3.44     12.20 o 
  -6  13   0       41.55       66.82     25.88 o 
  -5  13   0       40.93       48.23      7.63 o 
  -4  13   0       35.17       29.73      6.63 o 
  -3  13   0        5.09       -5.79      5.79 o 
  -2  13   0       14.72       33.13      5.47 o 
  -1  13   0       77.73       84.63      9.67 o 
   0  13   0      188.24      175.24      8.43 o 
   1  13   0       66.71       77.72     11.74 o 
   2  13   0      268.92      250.72      9.01 o 
   3  13   0      389.41      380.23      6.82 o 
   4  13   0        6.53       -2.56      6.67 o 
   5  13   0      135.37      138.11      9.17 o 
   6  13   0      187.99      172.85     13.37 o 
   7  13   0      109.09      142.88     14.33 o 
   8  13   0        9.40       15.68     10.07 o 
  -5  14   0       51.62       55.47     12.98 o 
  -4  14   0      140.19      130.97     20.54 o 
  -3  14   0       28.37       32.29      6.48 o 
  -2  14   0      310.40      324.75     19.13 o 
  -1  14   0      196.94      199.80      6.62 o 
   0  14   0      520.56      458.76     29.33 o 
   1  14   0        0.12       17.86     16.66 o 
   2  14   0      374.74      370.63     15.44 o 
   3  14   0      315.57      326.27      8.24 o 
   4  14   0      342.50      309.20      9.06 o 
   5  14   0       48.49       52.01      7.19 o 
   6  14   0       49.07       51.53     15.69 o 
   7  14   0       34.74       34.43      9.17 o 
  -4  15   0       50.69       52.18     17.14 o 
  -3  15   0        3.38       23.54      6.92 o 
  -2  15   0       65.51       81.95      5.86 o 
  -1  15   0       19.22       13.05      6.71 o 
   0  15   0        0.12       -4.54      9.79 o 
   1  15   0      119.74      136.28      9.56 o 
   2  15   0        0.42        1.63     12.30 o 
   3  15   0       11.24       14.32      8.77 o 
   4  15   0       24.26       19.17      7.44 o 
   5  15   0       43.95       53.24      8.42 o 
   6  15   0       38.95       30.29      9.96 o 
  -3  16   0        0.01       -0.12     17.92 o 
  -2  16   0       80.61       96.18     14.67 o 
  -1  16   0       31.85       21.68      5.95 o 
   0  16   0       22.93       23.55      7.00 o 
   1  16   0      174.17      186.67      7.88 o 
   2  16   0      162.48      174.39      6.60 o 
   3  16   0       39.00       48.13      6.10 o 
   4  16   0       21.17       16.89      6.77 o 
   5  16   0       41.89       42.42      7.96 o 
  -1  17   0       44.25       47.01      5.75 o 
   0  17   0        0.87       10.29      7.72 o 
   1  17   0       40.99       54.94     11.33 o 
   2  17   0        0.21       28.74     11.57 o 
   3  17   0       21.77       29.29      7.81 o 
   4  17   0       86.74       91.92     18.29 o 
  -3 -17   1        0.36        2.06      6.18 o 
  -2 -17   1        2.16       -7.63      7.63 o 
  -1 -17   1        8.34        9.84      7.34 o 
   0 -17   1       18.20       16.63      6.49 o 
   1 -17   1        0.61       -7.10      7.38 o 
  -5 -16   1        1.30       24.40      9.04 o 
  -4 -16   1        1.84        4.51      6.89 o 
  -3 -16   1       13.10       -1.27      7.21 o 
  -2 -16   1      134.73      153.71     17.92 o 
  -1 -16   1      298.99      292.87     16.19 o 
   0 -16   1       18.21       41.22      6.95 o 
   1 -16   1        3.70       19.62      7.18 o 
   2 -16   1      102.86      113.37     13.12 o 
   3 -16   1       92.96       93.15      7.16 o 
  -6 -15   1       20.48       26.45     16.07 o 
  -5 -15   1       16.41       18.66      8.62 o 
  -4 -15   1      118.70       94.15      7.44 o 
  -3 -15   1       69.42       63.28     21.51 o 
  -2 -15   1      294.61      288.06      6.56 o 
  -1 -15   1        2.00       11.30     10.03 o 
   0 -15   1       11.96       20.29      6.44 o 
   1 -15   1        5.08        8.41      5.87 o 
   2 -15   1       18.37       22.61      4.92 o 
   3 -15   1        4.83       -0.76      6.12 o 
   4 -15   1       36.15       38.42      5.04 o 
  -7 -14   1        8.60       16.27      9.04 o 
  -6 -14   1        0.59       15.49      8.35 o 
  -5 -14   1      111.93      108.29     31.18 o 
  -4 -14   1      416.52      415.79      7.94 o 
  -3 -14   1        9.83        9.73      5.14 o 
  -2 -14   1      176.72      174.71      9.35 o 
  -1 -14   1       31.51       28.23      5.10 o 
   0 -14   1       14.87        7.35      5.02 o 
   1 -14   1      432.55      453.12     10.13 o 
   2 -14   1       20.50       34.09      6.85 o 
   3 -14   1       17.50        9.44      6.55 o 
   4 -14   1      144.02      135.49     14.72 o 
   5 -14   1      120.87      123.67     12.71 o 
  -8 -13   1       13.55        9.07      9.30 o 
  -7 -13   1       45.15       48.79      8.76 o 
  -6 -13   1        1.30        1.16      8.22 o 
  -5 -13   1      113.21       98.37      8.35 o 
  -4 -13   1      133.89      115.23      7.13 o 
  -3 -13   1      176.83      132.76     24.53 o 
  -2 -13   1       40.46       41.72      5.85 o 
  -1 -13   1       35.30       29.96      4.63 o 
   0 -13   1      202.63      199.03      6.71 o 
   1 -13   1      297.64      305.76      9.68 o 
   2 -13   1       22.80       25.51      7.94 o 
   3 -13   1        2.47       15.02      5.50 o 
   4 -13   1       49.17       63.43      6.48 o 
   5 -13   1        1.77       -5.93      5.93 o 
   6 -13   1        2.26       -5.62      5.62 o 
  -8 -12   1       10.78       33.39      9.68 o 
  -7 -12   1       92.96      111.06     18.01 o 
  -6 -12   1        4.76       -6.10     11.62 o 
  -5 -12   1      726.73      660.84     24.44 o 
  -4 -12   1       47.54       56.57      6.38 o 
  -3 -12   1        8.81       11.24      5.91 o 
  -2 -12   1        0.03        3.96      5.52 o 
  -1 -12   1      476.71      490.97     14.89 o 
   0 -12   1       35.78       15.72     13.00 o 
   1 -12   1      542.76      559.66     22.90 o 
   2 -12   1       35.24       33.62      4.55 o 
   3 -12   1      156.97      166.81      5.81 o 
   4 -12   1       93.26      101.51     10.50 o 
   5 -12   1       91.02       83.44      7.27 o 
   6 -12   1        9.14       18.47      7.66 o 
   7 -12   1      149.94      161.40      7.05 o 
  -9 -11   1       21.44       32.66     10.05 o 
  -8 -11   1      235.11      246.02     10.04 o 
  -7 -11   1        0.00       -4.15      9.10 o 
  -6 -11   1      201.90      203.65     24.22 o 
  -5 -11   1      578.53      543.09     19.39 o 
  -4 -11   1      452.40      425.35      9.97 o 
  -3 -11   1     1763.68     1745.04     58.76 o 
  -2 -11   1      373.25      361.68      8.06 o 
  -1 -11   1        0.18       -2.31      5.62 o 
   0 -11   1       36.99       50.69     12.77 o 
   1 -11   1      261.37      256.55     14.82 o 
   2 -11   1      272.58      268.97     12.31 o 
   3 -11   1      128.08      117.03     12.97 o 
   4 -11   1       94.28       98.41      5.63 o 
   5 -11   1        1.95       -0.47      5.65 o 
   6 -11   1        0.79       -5.53      5.66 o 
   7 -11   1       11.16       23.17      5.37 o 
  -9 -10   1       12.10       18.01     12.39 o 
  -8 -10   1       60.66       71.65      8.35 o 
  -7 -10   1       35.30       38.16     16.65 o 
  -6 -10   1       11.48       19.95      7.94 o 
  -5 -10   1      394.09      376.55      8.92 o 
  -4 -10   1      854.25      855.00     12.22 o 
  -3 -10   1       79.36       81.65      5.98 o 
  -2 -10   1     1930.53     1924.93     61.70 o 
  -1 -10   1      823.13      811.27     19.75 o 
   0 -10   1       37.11       50.89      6.26 o 
   1 -10   1     1243.63     1271.11     24.62 o 
   2 -10   1      302.98      336.17      9.34 o 
   3 -10   1        1.22       -5.01      6.43 o 
   4 -10   1       37.11       46.82      5.40 o 
   5 -10   1      376.86      365.16     30.52 o 
   6 -10   1       55.06       51.71      5.42 o 
   7 -10   1      322.64      324.09     18.96 o 
   8 -10   1        0.00        5.92      5.48 o 
 -10  -9   1       82.04       80.34      9.57 o 
  -9  -9   1        0.43      -11.23     12.39 o 
  -8  -9   1      223.75      219.10      8.75 o 
  -7  -9   1       33.55       31.57      7.94 o 
  -6  -9   1      411.75      400.92     19.97 o 
  -5  -9   1        2.17       11.02     11.62 o 
  -4  -9   1      731.65      682.61     13.66 o 
  -3  -9   1      111.94      108.12      6.20 o 
  -2  -9   1      203.99      191.71     16.76 o 
  -1  -9   1        0.03       -0.55      5.22 o 
   0  -9   1     1260.73     1290.97     31.95 o 
   1  -9   1       93.60       98.37      5.42 o 
   2  -9   1      790.79      784.30     24.94 o 
   3  -9   1      898.73      891.91     21.52 o 
   4  -9   1      227.75      230.88      6.48 o 
   5  -9   1      129.53      104.23      6.49 o 
   6  -9   1       58.14       75.06     11.49 o 
   7  -9   1      162.22      159.61     12.02 o 
   8  -9   1        9.03       14.24      5.90 o 
 -10  -8   1       66.42       67.37     10.03 o 
  -9  -8   1        0.91       -5.81     12.01 o 
  -8  -8   1      324.31      300.29      9.50 o 
  -7  -8   1        2.38        9.10      7.67 o 
  -6  -8   1      427.62      439.60      8.91 o 
  -5  -8   1        0.74       14.14     14.91 o 
  -4  -8   1      458.54      460.24     14.11 o 
  -3  -8   1      938.37      923.83      9.70 o 
  -2  -8   1      592.84      558.34     93.90 o 
  -1  -8   1      938.93      917.09     14.64 o 
   0  -8   1      122.12      131.42      5.87 o 
   1  -8   1       85.95       60.99      5.37 o 
   2  -8   1       15.68        3.96      4.53 o 
   3  -8   1        3.28        2.99      5.12 o 
   4  -8   1       88.10       95.17      6.33 o 
   5  -8   1      254.70      252.67      5.91 o 
   6  -8   1      869.46      799.38     12.27 o 
   7  -8   1      173.81      180.91     13.81 o 
   8  -8   1       19.50       19.78      4.63 o 
   9  -8   1       49.42       56.20     10.12 o 
 -10  -7   1       57.10       65.22      7.89 o 
  -9  -7   1        2.46        6.28      7.05 o 
  -8  -7   1      387.82      371.86      9.54 o 
  -7  -7   1      168.23      179.88      7.97 o 
  -6  -7   1      461.08      461.85      7.89 o 
  -5  -7   1      329.69      366.97     12.21 o 
  -4  -7   1        0.07        7.02      6.63 o 
  -3  -7   1       89.52      120.35      6.48 o 
  -2  -7   1       55.79       41.53     13.53 o 
  -1  -7   1     1149.13     1269.72     25.82 o 
   0  -7   1        1.03        3.35      9.52 o 
   1  -7   1       22.72       26.41      5.26 o 
   2  -7   1      168.93      223.86     10.85 o 
   3  -7   1      748.22      743.42     17.38 o 
   4  -7   1      483.43      477.34     21.17 o 
   5  -7   1      169.60      154.27     10.91 o 
   6  -7   1      203.52      194.63      5.20 o 
   7  -7   1       25.14       21.25      5.59 o 
   8  -7   1       22.22       27.47      5.57 o 
   9  -7   1       30.46       15.32     11.35 o 
 -10  -6   1      335.92      343.78      9.73 o 
  -9  -6   1       66.39       75.39      6.42 o 
  -8  -6   1       34.43       39.69      7.71 o 
  -7  -6   1       81.70       82.27      6.15 o 
  -6  -6   1      409.58      417.17      7.24 o 
  -5  -6   1       46.52       68.04      6.44 o 
  -4  -6   1       47.49       49.16      8.76 o 
  -3  -6   1      198.31      224.13      9.12 o 
  -2  -6   1     2784.25     3156.88     65.14 o 
  -1  -6   1        2.66        2.52      5.80 o 
   0  -6   1       53.53       58.59      7.01 o 
   1  -6   1     1013.02      989.87     21.91 o 
   2  -6   1      135.90      132.64      5.54 o 
   3  -6   1      138.84      145.36      5.43 o 
   4  -6   1       52.56       59.02      6.61 o 
   5  -6   1      151.50      135.00      7.55 o 
   6  -6   1       26.70       30.80      4.83 o 
   7  -6   1      882.98      796.65     30.81 o 
   8  -6   1        0.15        3.40      5.66 o 
   9  -6   1       23.20       21.51      5.38 o 
 -10  -5   1       31.29       40.47      6.67 o 
  -9  -5   1      383.84      389.32     14.99 o 
  -8  -5   1        9.51       11.77      5.95 o 
  -7  -5   1       26.03       33.79      6.94 o 
  -6  -5   1      153.01      128.43      5.99 o 
  -5  -5   1     2905.31     3056.61     26.94 o 
  -4  -5   1       73.81       96.46      7.14 o 
  -3  -5   1      108.60      114.96      7.27 o 
  -2  -5   1       67.92       47.30      8.04 o 
  -1  -5   1     9017.55     8613.31   1419.17 o 
   0  -5   1       21.60       24.80      7.15 o 
   1  -5   1     1175.58     1316.78     45.36 o 
   2  -5   1        1.23        3.80      5.75 o 
   3  -5   1       13.99       18.83     10.08 o 
   4  -5   1      257.81      279.14     25.32 o 
   5  -5   1       23.64       18.13      4.13 o 
   6  -5   1      118.90      121.35     11.77 o 
   7  -5   1       27.44       23.40      4.90 o 
   8  -5   1      158.49      154.62      5.59 o 
   9  -5   1        4.14        2.25      8.32 o 
  10  -5   1      182.52      198.38     17.95 o 
 -10  -4   1      221.32      228.61     16.83 o 
  -9  -4   1      147.78      148.10      6.54 o 
  -8  -4   1       97.35      108.42      7.49 o 
  -7  -4   1       95.90      106.82      6.33 o 
  -6  -4   1      394.67      342.62      7.39 o 
  -5  -4   1       41.15       46.17      5.95 o 
  -4  -4   1      954.24      901.14     11.62 o 
  -3  -4   1     2743.29     2855.13     49.79 o 
  -2  -4   1      563.74      685.34      9.89 o 
  -1  -4   1      204.57      122.46     28.58 o 
   0  -4   1      755.88      721.85     11.82 o 
   1  -4   1     3001.98     2902.46     82.85 o 
   2  -4   1       15.16       26.25      6.00 o 
   3  -4   1       39.05       62.09      8.52 o 
   4  -4   1      201.90      180.00     10.01 o 
   5  -4   1      138.62      143.71      6.21 o 
   6  -4   1       12.06       19.30      4.69 o 
   7  -4   1      517.29      492.61     17.13 o 
   8  -4   1      259.04      247.04      5.86 o 
   9  -4   1      158.02      160.74     12.06 o 
  10  -4   1      156.79      148.29      6.34 o 
 -11  -3   1       10.34       17.68      6.69 o 
 -10  -3   1       50.77       47.61      5.90 o 
  -9  -3   1      177.26      183.51      7.77 o 
  -8  -3   1     1266.43     1191.05     41.33 o 
  -7  -3   1      140.55      157.28      6.10 o 
  -6  -3   1        1.87       11.76      5.31 o 
  -5  -3   1     1669.63     1663.71     39.68 o 
  -4  -3   1       26.54       21.91      6.04 o 
  -3  -3   1       77.05      105.21      7.66 o 
  -2  -3   1     4266.58     4332.79     66.67 o 
  -1  -3   1     4890.18     4444.02    657.99 o 
   0  -3   1     1365.58     1354.92     19.68 o 
   1  -3   1    12635.63    12829.49    419.28 o 
   2  -3   1      168.07      180.08      8.91 o 
   3  -3   1      483.38      384.00     11.08 o 
   4  -3   1        1.83       12.64      4.33 o 
   5  -3   1     1083.63     1009.34     29.46 o 
   6  -3   1      130.32      120.86      6.93 o 
   7  -3   1      530.72      509.36      8.90 o 
   8  -3   1      210.36      198.93     15.74 o 
   9  -3   1      662.80      658.23     14.95 o 
  10  -3   1        1.27        8.87      7.17 o 
 -11  -2   1       52.51       51.73      6.80 o 
 -10  -2   1      128.48      121.91      7.32 o 
  -9  -2   1        0.05       -3.23     10.02 o 
  -8  -2   1        0.00        4.45      5.51 o 
  -7  -2   1      556.46      551.83     23.91 o 
  -6  -2   1      511.37      463.17     17.41 o 
  -5  -2   1     1596.02     1567.02     65.82 o 
  -4  -2   1       53.43       83.40      5.76 o 
  -3  -2   1       12.24        5.23      6.61 o 
  -2  -2   1      102.72      116.67      8.24 o 
  -1  -2   1    21739.54    28842.54   4214.89 o 
   0  -2   1     3994.71     3934.24     94.30 o 
   1  -2   1     1583.93     1504.32     20.02 o 
   2  -2   1     8499.74     8207.56    211.89 o 
   3  -2   1      510.02      493.51     24.58 o 
   4  -2   1        4.46        3.63      5.44 o 
   5  -2   1      133.75      123.33      5.35 o 
   6  -2   1      194.63      199.77      8.81 o 
   7  -2   1      328.04      318.24     16.17 o 
   8  -2   1       23.38       38.88      6.99 o 
   9  -2   1      103.94      110.81      5.76 o 
  10  -2   1       63.17       63.75     10.96 o 
 -11  -1   1        5.53       15.21      6.58 o 
 -10  -1   1       31.63       33.26      7.73 o 
  -9  -1   1       19.28       14.23      5.42 o 
  -8  -1   1      375.74      358.01     17.29 o 
  -7  -1   1      304.78      321.26     11.08 o 
  -6  -1   1       83.88       87.06      5.18 o 
  -5  -1   1      534.23      486.44     17.70 o 
  -4  -1   1     1316.17     1370.45     54.12 o 
  -3  -1   1      522.17      502.33     10.23 o 
  -2  -1   1      361.30      349.06     10.71 o 
   1  -1   1     3700.71     2702.89    433.37 o 
   2  -1   1      812.64      715.46     12.77 o 
   3  -1   1       18.19       40.66      5.45 o 
   4  -1   1      137.23      127.84      9.76 o 
   5  -1   1      919.18      932.98     37.89 o 
   6  -1   1      152.38      161.03      6.11 o 
   7  -1   1       16.30       11.40      5.08 o 
   8  -1   1        6.78        9.80      7.88 o 
   9  -1   1      104.70      109.72      8.64 o 
  10  -1   1       36.75       43.62      5.34 o 
 -10   0   1      102.51       94.88      8.95 o 
  -9   0   1      437.11      441.84     22.89 o 
  -8   0   1      383.06      347.59     11.81 o 
  -7   0   1      405.53      404.84     15.45 o 
  -6   0   1       34.92       48.07      5.04 o 
  -5   0   1      892.88      900.57     29.79 o 
  -4   0   1      278.92      288.14     11.15 o 
  -3   0   1      369.35      410.52      9.81 o 
  -2   0   1      557.59      543.38     18.01 o 
   2   0   1       51.79       48.03      9.98 o 
   3   0   1     9390.50     9067.79     33.85 o 
   4   0   1        3.39        9.02      6.33 o 
   5   0   1       12.04       20.45      5.94 o 
   6   0   1      250.67      260.32      7.66 o 
   7   0   1      142.28      140.15      5.48 o 
   8   0   1       18.43       29.69      5.57 o 
   9   0   1        5.63       17.66      5.56 o 
  10   0   1      172.54      179.25      6.05 o 
  11   0   1        0.58        0.51      6.48 o 
 -10   1   1      140.96      145.98     12.53 o 
  -9   1   1      171.37      183.03      7.66 o 
  -8   1   1       15.24       22.63      6.15 o 
  -7   1   1      379.61      387.38     17.29 o 
  -6   1   1      818.50      815.75     29.82 o 
  -5   1   1       14.04       13.83      5.96 o 
  -4   1   1      256.35      274.90     18.55 o 
  -3   1   1      197.36      235.35      8.95 o 
  -2   1   1     4059.94     4052.39    187.84 o 
  -1   1   1      419.04      292.14     82.79 o 
   2   1   1     5527.41     5160.50    163.34 o 
   3   1   1      659.26      564.96     19.85 o 
   4   1   1      221.95      226.54     11.91 o 
   5   1   1      452.79      505.28     13.50 o 
   6   1   1      146.63      149.63      9.66 o 
   7   1   1      201.92      204.13      9.68 o 
   8   1   1      400.17      372.08     11.61 o 
   9   1   1       66.08       77.31      6.15 o 
  10   1   1        4.49       14.21      6.10 o 
  11   1   1      146.88      167.36     10.90 o 
 -10   2   1       10.94       17.24      6.05 o 
  -9   2   1      286.44      284.15      6.05 o 
  -8   2   1      136.49      128.72      9.56 o 
  -7   2   1        0.14        1.83      5.70 o 
  -6   2   1        8.64        1.11      7.86 o 
  -5   2   1      807.96      837.85     83.13 o 
  -4   2   1      110.03      122.94      6.35 o 
  -3   2   1       66.37       43.43      5.98 o 
  -2   2   1      418.70      408.53     17.83 o 
  -1   2   1     5237.19     5261.30    281.46 o 
   0   2   1    11595.28    11084.07     64.43 o 
   1   2   1     9226.05     9336.06    485.48 o 
   2   2   1     2017.18     1986.32     41.42 o 
   3   2   1       68.56       68.21      9.86 o 
   4   2   1        1.55       17.30      6.26 o 
   5   2   1      477.44      414.21      8.19 o 
   6   2   1      114.33      112.73      6.71 o 
   7   2   1      303.70      300.38     11.25 o 
   8   2   1      146.18      147.25      5.79 o 
   9   2   1       87.05       98.30      5.81 o 
  10   2   1       16.83       20.14      5.81 o 
  11   2   1      138.35      157.33      8.23 o 
 -10   3   1      123.39      116.94      6.29 o 
  -9   3   1       22.49       23.48      9.11 o 
  -8   3   1      206.48      203.41      7.71 o 
  -7   3   1     1517.98     1510.24     62.81 o 
  -6   3   1     1289.96     1230.90     93.25 o 
  -5   3   1      121.97      109.57      5.09 o 
  -4   3   1      193.71      218.59      9.45 o 
  -3   3   1      331.14      306.55     11.80 o 
  -2   3   1     2626.06     2635.38     97.05 o 
  -1   3   1     6985.77     7220.93    272.40 o 
   0   3   1     3559.54     3579.17    206.79 o 
   1   3   1     3342.71     3370.82    145.31 o 
   2   3   1      421.72      429.99     11.35 o 
   3   3   1      737.85      676.48     20.13 o 
   4   3   1      679.28      703.43     23.72 o 
   5   3   1        9.05       10.47      5.55 o 
   6   3   1     1059.96     1030.51     29.17 o 
   7   3   1      160.55      162.90      6.32 o 
   8   3   1       33.00       36.39      7.09 o 
   9   3   1       31.33       33.15      6.21 o 
  10   3   1        0.01        3.64      6.41 o 
  11   3   1      108.66      126.49      9.33 o 
 -10   4   1      124.08      116.54      8.55 o 
  -9   4   1      475.59      504.89     16.71 o 
  -8   4   1      342.64      377.47     16.52 o 
  -7   4   1      120.50      120.93      7.02 o 
  -6   4   1      475.68      424.66     17.45 o 
  -5   4   1        0.78        5.22      9.39 o 
  -4   4   1       38.16       51.29      5.65 o 
  -3   4   1      110.14      102.90      7.56 o 
  -2   4   1     2819.79     2867.44    119.20 o 
  -1   4   1     2838.52     2641.58    117.19 o 
   0   4   1      759.17      734.60     32.29 o 
   1   4   1      375.31      396.22     20.71 o 
   2   4   1      134.88      134.05      7.17 o 
   3   4   1       81.52      112.49      6.93 o 
   4   4   1      892.56      908.02     26.96 o 
   5   4   1     3141.39     3154.79     86.48 o 
   6   4   1      367.87      371.53     10.62 o 
   7   4   1      300.16      321.54     13.20 o 
   8   4   1      933.76      902.77     34.40 o 
   9   4   1      340.10      350.84      6.92 o 
  10   4   1       75.66       70.95      6.05 o 
 -10   5   1       54.05       47.82      6.14 o 
  -9   5   1      106.19      111.88      8.61 o 
  -8   5   1      443.50      440.09     21.37 o 
  -7   5   1      127.41      135.94      9.44 o 
  -6   5   1       11.16       19.33      6.12 o 
  -5   5   1      222.16      213.32      5.99 o 
  -4   5   1     1218.35     1160.25     49.75 o 
  -3   5   1      970.75     1072.36     48.67 o 
  -2   5   1       19.67       24.26      4.97 o 
  -1   5   1      170.83      205.76      6.35 o 
   0   5   1       73.29       69.17      7.38 o 
   1   5   1     1593.68     1499.18     51.75 o 
   2   5   1       80.85       97.02      6.60 o 
   3   5   1     3212.89     3361.33    525.17 o 
   4   5   1     1701.16     1943.55    302.68 o 
   5   5   1      564.67      555.32     41.01 o 
   6   5   1      168.44      149.93      9.18 o 
   7   5   1     1116.02     1144.18     29.27 o 
   8   5   1      324.62      319.68     12.22 o 
   9   5   1       83.58       82.60     10.04 o 
  10   5   1        6.13        9.68      6.78 o 
  -9   6   1       93.92       92.37      7.89 o 
  -8   6   1       32.44       58.08      8.94 o 
  -7   6   1      466.98      450.26     31.83 o 
  -6   6   1      344.39      325.60     18.72 o 
  -5   6   1        4.10        9.99      5.25 o 
  -4   6   1        1.79        3.13      4.60 o 
  -3   6   1      107.41       84.66      6.10 o 
  -2   6   1       66.59       79.10      5.14 o 
  -1   6   1     1995.55     2005.35     74.91 o 
   0   6   1      769.90      813.17     27.17 o 
   1   6   1     1966.32     2094.43     62.71 o 
   2   6   1     1782.56     1922.29     58.25 o 
   3   6   1     1190.24     1349.53    222.01 o 
   4   6   1      154.13      158.46     32.51 o 
   5   6   1      141.21      119.07     24.97 o 
   6   6   1       12.67        4.70      5.52 o 
   7   6   1      440.86      456.20     10.21 o 
   8   6   1      867.81      812.99     17.90 o 
   9   6   1        1.04        6.37      6.92 o 
  10   6   1      195.32      181.21      8.28 o 
  -9   7   1       21.37       43.85      9.49 o 
  -8   7   1       70.51       66.20      8.78 o 
  -7   7   1      374.36      337.39     14.31 o 
  -6   7   1       94.03      113.78     16.77 o 
  -5   7   1      228.67      206.88      5.57 o 
  -4   7   1       31.20       33.99      8.11 o 
  -3   7   1      765.22      819.98     44.68 o 
  -2   7   1      891.52      947.49     35.23 o 
  -1   7   1       13.62       12.40      5.42 o 
   0   7   1        0.13        5.51      6.26 o 
   1   7   1      688.56      708.80     24.22 o 
   2   7   1      474.69      528.24     16.08 o 
   3   7   1      423.96      409.48     56.49 o 
   4   7   1      126.08       94.76     19.45 o 
   5   7   1      839.76      858.33    138.25 o 
   6   7   1       16.48       14.18      6.44 o 
   7   7   1        2.54        3.71      6.95 o 
   8   7   1        2.97        7.92      6.73 o 
   9   7   1       41.82       52.16      7.21 o 
  10   7   1       21.76       21.77      7.65 o 
  -9   8   1       79.83       87.96      5.24 o 
  -8   8   1       62.11       51.87      5.34 o 
  -7   8   1      106.98      110.95     12.65 o 
  -6   8   1       77.48       82.29      5.21 o 
  -5   8   1       28.68       30.65      6.32 o 
  -4   8   1      176.79      177.63      8.28 o 
  -3   8   1       22.30       22.40      4.16 o 
  -2   8   1      495.86      499.81     16.43 o 
  -1   8   1      172.56      151.35      5.43 o 
   0   8   1      964.95      984.66     46.91 o 
   1   8   1     1347.90     1474.25     46.91 o 
   2   8   1      431.71      456.91     18.93 o 
   3   8   1       94.45       98.36      5.80 o 
   4   8   1       23.20       14.52      9.00 o 
   5   8   1     2050.00     2060.74     75.66 o 
   6   8   1     3018.38     2928.60     94.21 o 
   7   8   1      340.53      312.37      8.79 o 
   8   8   1       28.09       27.52      8.51 o 
   9   8   1       70.63       62.10      7.62 o 
  10   8   1      183.30      181.46      8.58 o 
  -8   9   1        3.54       -0.19      7.27 o 
  -7   9   1      389.51      399.73     26.57 o 
  -6   9   1       40.36       56.09      8.84 o 
  -5   9   1      993.34      966.03     34.19 o 
  -4   9   1       31.02       41.42      5.81 o 
  -3   9   1        8.27       10.53      5.42 o 
  -2   9   1       82.13       68.04      5.18 o 
  -1   9   1      362.02      329.75     16.29 o 
   0   9   1       50.75       61.06      6.26 o 
   1   9   1      548.72      529.43     11.31 o 
   2   9   1      131.87      122.08      5.87 o 
   3   9   1      629.19      655.96     18.49 o 
   4   9   1      424.32      383.62     66.58 o 
   5   9   1       29.90       27.11      6.25 o 
   6   9   1       96.55      101.45      6.83 o 
   7   9   1        4.17       13.02      7.00 o 
   8   9   1        8.04        9.01      6.36 o 
   9   9   1       79.65       95.34      8.18 o 
  10   9   1      137.51      139.51      9.13 o 
  -8  10   1        3.41       25.97     14.21 o 
  -7  10   1       30.04       21.29      8.49 o 
  -6  10   1       19.97       22.84      4.54 o 
  -5  10   1        7.73       13.29      9.84 o 
  -4  10   1        0.10       12.16      4.87 o 
  -3  10   1      129.30      125.80      9.12 o 
  -2  10   1        0.49       -0.55      4.60 o 
  -1  10   1      190.37      165.84      8.67 o 
   0  10   1      237.93      226.11     12.59 o 
   1  10   1       11.91       13.55      6.03 o 
   2  10   1      439.55      428.23     12.80 o 
   3  10   1      365.92      349.17     11.86 o 
   4  10   1       34.60       24.80      9.17 o 
   5  10   1      205.02      214.31     13.98 o 
   6  10   1     1499.37     1444.68     52.46 o 
   7  10   1       35.36       52.48      7.76 o 
   8  10   1      208.30      189.60      7.89 o 
   9  10   1       81.50       81.31     11.18 o 
  -7  11   1      130.46      131.66     20.14 o 
  -6  11   1       14.82       33.40     12.03 o 
  -5  11   1      473.07      463.60     16.90 o 
  -4  11   1        0.03       17.41      8.16 o 
  -3  11   1       43.00       45.31      4.70 o 
  -2  11   1       74.67       85.14     12.00 o 
  -1  11   1       48.23       52.99      8.98 o 
   0  11   1        7.75       13.26      4.76 o 
   1  11   1      622.86      623.79      7.54 o 
   2  11   1       12.54       17.29      5.32 o 
   3  11   1      157.31      154.12      5.71 o 
   4  11   1       47.15       50.66     10.81 o 
   5  11   1        1.57        2.30      6.11 o 
   6  11   1      182.72      180.75      8.78 o 
   7  11   1      180.49      170.54     11.49 o 
   8  11   1       78.97       69.03      8.45 o 
   9  11   1        8.18       22.08     15.49 o 
  -7  12   1      161.12      173.33     13.00 o 
  -6  12   1        9.28       12.74     15.51 o 
  -5  12   1        0.04        7.26      9.14 o 
  -4  12   1       74.68       82.42      8.87 o 
  -3  12   1      748.93      736.84     22.40 o 
  -2  12   1       94.54       99.65      7.38 o 
  -1  12   1      553.34      568.53     14.16 o 
   0  12   1        2.06       -1.33      5.30 o 
   1  12   1      323.49      314.85     14.41 o 
   2  12   1     1721.64     1791.52     51.76 o 
   3  12   1      487.73      476.97     11.76 o 
   4  12   1      348.42      318.63     53.21 o 
   5  12   1       31.03       36.55      6.29 o 
   6  12   1      161.31      160.88      7.33 o 
   7  12   1       14.18       19.94      8.31 o 
   8  12   1       67.98       84.34     12.01 o 
  -6  13   1       99.53       86.71      5.81 o 
  -5  13   1      187.96      188.24     13.98 o 
  -4  13   1       98.84       94.07      5.81 o 
  -3  13   1      589.82      553.24     17.19 o 
  -2  13   1       10.81       11.32      5.47 o 
  -1  13   1        0.84       -1.00      4.51 o 
   0  13   1       20.84        6.80      8.16 o 
   1  13   1      655.03      655.77     21.73 o 
   2  13   1      106.63       84.63      9.39 o 
   3  13   1       92.59       89.67     11.35 o 
   4  13   1        0.50        3.70      5.49 o 
   5  13   1        7.45       14.23      6.30 o 
   6  13   1       50.54       62.11      7.27 o 
   7  13   1        9.58        9.72     10.54 o 
   8  13   1        3.39        8.52      9.04 o 
  -5  14   1       50.43       35.06      7.08 o 
  -4  14   1      170.04      178.30     13.81 o 
  -3  14   1      340.04      337.83     12.25 o 
  -2  14   1      213.82      205.57      6.93 o 
  -1  14   1       72.69       74.49      5.76 o 
   0  14   1        0.49        5.55     11.20 o 
   1  14   1       22.22       20.27      6.48 o 
   2  14   1       48.49       42.17      5.66 o 
   3  14   1      243.31      232.95     16.11 o 
   4  14   1       74.84       44.63     10.88 o 
   5  14   1      290.82      303.90      7.20 o 
   6  14   1       14.10       12.82      7.10 o 
   7  14   1       18.00       27.61     11.09 o 
  -4  15   1       42.59       60.04     12.08 o 
  -3  15   1       43.14       44.24      5.41 o 
  -2  15   1        5.20       20.61      5.39 o 
  -1  15   1       69.68       85.80      6.60 o 
   0  15   1       25.06       24.44     11.05 o 
   1  15   1       11.98       11.45      5.98 o 
   2  15   1      120.60      106.28      7.20 o 
   3  15   1       14.38       29.49      6.32 o 
   4  15   1       24.93       25.32     10.80 o 
   5  15   1       27.61       21.66      6.91 o 
   6  15   1       19.04       18.27      8.19 o 
  -3  16   1      213.08      207.81     11.22 o 
  -2  16   1       60.78       45.53      6.15 o 
  -1  16   1      152.02      168.92      9.89 o 
   0  16   1      397.01      383.62     21.41 o 
   1  16   1       54.99       63.85      6.05 o 
   2  16   1      146.30      149.83      5.94 o 
   3  16   1       22.64       33.44      6.00 o 
   4  16   1       26.85       29.96      6.82 o 
   5  16   1       88.12       95.41      9.95 o 
  -1  17   1      105.32      105.75      6.58 o 
   0  17   1        0.80       17.58      6.15 o 
   1  17   1       33.55       39.05      6.21 o 
   2  17   1       17.79       41.02     10.29 o 
   3  17   1        3.95        4.01      5.98 o 
   4  17   1       90.16       78.89     18.67 o 
  -3 -17   2        4.63       19.69     10.01 o 
  -2 -17   2        6.97        3.84      7.55 o 
  -1 -17   2      189.72      207.19     12.25 o 
   0 -17   2       19.15       28.77      7.49 o 
   1 -17   2       98.43      122.26     31.92 o 
  -5 -16   2      240.11      275.11      9.59 o 
  -4 -16   2        1.03        7.91      7.15 o 
  -3 -16   2       12.59       22.87     11.13 o 
  -2 -16   2       25.75       24.90      9.11 o 
  -1 -16   2       32.38       22.62      5.60 o 
   0 -16   2        7.07        2.78      5.95 o 
   1 -16   2       15.40       20.83      8.60 o 
   2 -16   2        0.48        9.98      9.03 o 
   3 -16   2        0.59       -7.34      8.66 o 
  -6 -15   2        0.42       -6.37      9.17 o 
  -5 -15   2       16.95       39.82     16.07 o 
  -4 -15   2       28.86       35.84      6.98 o 
  -3 -15   2        1.05        2.31      6.27 o 
  -2 -15   2       16.51       13.70      5.76 o 
  -1 -15   2       25.51       47.15      8.28 o 
   0 -15   2        6.30        3.93      6.56 o 
   1 -15   2       42.42       44.60     11.52 o 
   2 -15   2      197.45      189.29     19.08 o 
   3 -15   2       90.54       78.13      5.37 o 
   4 -15   2       11.34       25.60      7.04 o 
  -7 -14   2      110.46      107.78      9.17 o 
  -6 -14   2      105.84      111.56      9.04 o 
  -5 -14   2      320.14      342.82     15.70 o 
  -4 -14   2       13.56       12.11      5.82 o 
  -3 -14   2      106.83      113.90      6.31 o 
  -2 -14   2      196.93      201.93      6.20 o 
  -1 -14   2       43.21       49.00      5.73 o 
   0 -14   2      302.78      292.62     10.14 o 
   1 -14   2      391.09      394.70     18.66 o 
   2 -14   2        0.01        9.22      4.97 o 
   3 -14   2       15.58       23.18      4.29 o 
   4 -14   2       65.06       52.53      5.77 o 
   5 -14   2        7.67        7.55      5.58 o 
  -8 -13   2        0.17       -6.68     10.14 o 
  -7 -13   2       39.35       38.85     15.11 o 
  -6 -13   2       35.08       53.85     12.20 o 
  -5 -13   2        3.04       17.23     16.46 o 
  -4 -13   2       58.92       67.23      6.85 o 
  -3 -13   2       22.85       38.22      7.77 o 
  -2 -13   2      352.70      351.08     15.28 o 
  -1 -13   2      626.47      657.96     47.38 o 
   0 -13   2       73.67       51.79      6.59 o 
   1 -13   2        7.00       11.71      8.38 o 
   2 -13   2      261.26      229.40     20.47 o 
   3 -13   2        1.62        8.83      5.76 o 
   4 -13   2       97.03       97.02      4.90 o 
   5 -13   2        0.01       -4.58      5.90 o 
   6 -13   2       79.33       90.48      6.28 o 
  -8 -12   2       40.64       19.56     12.98 o 
  -7 -12   2        5.19       23.75     18.01 o 
  -6 -12   2       65.58       71.61     24.02 o 
  -5 -12   2      255.59      264.81      8.63 o 
  -4 -12   2      318.64      315.55     11.58 o 
  -3 -12   2      322.34      331.77      7.49 o 
  -2 -12   2      745.05      745.70     45.40 o 
  -1 -12   2      179.89      171.58      7.13 o 
   0 -12   2       62.13       52.22      9.68 o 
   1 -12   2      131.00      144.56     11.49 o 
   2 -12   2       50.96       40.31      6.40 o 
   3 -12   2      615.50      545.08     27.60 o 
   4 -12   2       15.76       35.32      4.46 o 
   5 -12   2      168.47      172.87      7.29 o 
   6 -12   2       61.76       78.74      8.24 o 
   7 -12   2        0.99       16.55     13.64 o 
  -9 -11   2        2.83       27.50      9.04 o 
  -8 -11   2       22.87       50.59      8.49 o 
  -7 -11   2        8.50       20.13     11.43 o 
  -6 -11   2       50.73       71.67      8.08 o 
  -5 -11   2      195.90      180.10      8.35 o 
  -4 -11   2      215.90      227.84      9.68 o 
  -3 -11   2       26.18       28.97      6.89 o 
  -2 -11   2       65.33       82.55      6.25 o 
  -1 -11   2     1614.01     1675.26     57.75 o 
   0 -11   2      852.56      787.69     21.94 o 
   1 -11   2       56.79       52.23     10.85 o 
   2 -11   2      654.72      608.88     20.79 o 
   3 -11   2       85.48       79.98      6.48 o 
   4 -11   2        1.92       12.13      4.92 o 
   5 -11   2      121.15      143.20     12.25 o 
   6 -11   2       47.88       48.00      8.05 o 
   7 -11   2        0.33        2.92      5.70 o 
  -9 -10   2        6.73       -6.57      8.90 o 
  -8 -10   2       19.99       36.23      8.49 o 
  -7 -10   2       25.52       31.63      8.08 o 
  -6 -10   2       51.90       48.28     10.85 o 
  -5 -10   2        9.32        9.17      6.30 o 
  -4 -10   2      762.00      727.77     12.23 o 
  -3 -10   2      144.41      136.78      7.24 o 
  -2 -10   2      430.74      369.16     95.88 o 
  -1 -10   2       29.56       40.62      4.85 o 
   0 -10   2      391.18      375.33      9.50 o 
   1 -10   2      149.53      148.54     10.83 o 
   2 -10   2       97.78      104.67      6.96 o 
   3 -10   2      888.04      869.96     46.97 o 
   4 -10   2      146.86      159.38     11.74 o 
   5 -10   2      127.93      135.57      5.16 o 
   6 -10   2      182.00      175.67      4.89 o 
   7 -10   2      256.57      249.19     18.18 o 
   8 -10   2        9.34        9.51      6.03 o 
  -9  -9   2       65.03       62.93      9.58 o 
  -8  -9   2      126.49      144.20     10.46 o 
  -7  -9   2       80.86       82.48      8.08 o 
  -6  -9   2       93.85      114.11     15.11 o 
  -5  -9   2       67.70       65.52      7.67 o 
  -4  -9   2      634.31      634.40     10.28 o 
  -3  -9   2       13.74       15.85      6.80 o 
  -2  -9   2        1.27        2.97      6.05 o 
  -1  -9   2      287.16      283.55      6.43 o 
   0  -9   2      282.27      271.43      8.88 o 
   1  -9   2       12.62       14.49      7.98 o 
   2  -9   2      186.41      169.59     10.36 o 
   3  -9   2      160.46      180.59     11.78 o 
   4  -9   2        5.84        5.54      7.32 o 
   5  -9   2      528.34      536.31     24.01 o 
   6  -9   2       14.29       30.77      5.03 o 
   7  -9   2       24.63       28.03     11.11 o 
   8  -9   2       88.69      107.26      5.16 o 
 -10  -8   2       61.63       90.81     16.27 o 
  -9  -8   2       63.48      111.94     14.72 o 
  -8  -8   2        6.90        0.15      8.08 o 
  -7  -8   2       29.30       36.55      8.13 o 
  -6  -8   2       75.88       68.61      7.67 o 
  -5  -8   2       17.66       13.66      7.38 o 
  -4  -8   2       35.18       47.51      7.39 o 
  -3  -8   2      602.71      598.36     21.06 o 
  -2  -8   2     3070.29     2969.03    734.47 o 
  -1  -8   2        0.08        1.92      6.48 o 
   0  -8   2      908.90      897.68      9.18 o 
   1  -8   2      141.74      164.61      8.06 o 
   2  -8   2      131.48      150.63      7.97 o 
   3  -8   2      159.40      166.88     16.10 o 
   4  -8   2      492.23      461.85     21.83 o 
   5  -8   2      144.03      137.77      9.57 o 
   6  -8   2      491.82      455.79      9.79 o 
   7  -8   2       34.46       45.91      7.44 o 
   8  -8   2        0.01        3.53      6.26 o 
   9  -8   2      114.14      111.00      9.57 o 
 -10  -7   2        9.60       10.39      8.25 o 
  -9  -7   2      226.30      220.29     15.10 o 
  -8  -7   2      484.13      452.26     18.42 o 
  -7  -7   2       51.67       53.45      8.37 o 
  -6  -7   2     1065.90     1060.31     10.30 o 
  -5  -7   2      159.30      165.57      7.67 o 
  -4  -7   2       83.42       89.13      7.67 o 
  -3  -7   2     1549.81     1662.43     15.97 o 
  -2  -7   2     1378.91     1586.57     38.70 o 
  -1  -7   2      505.55      528.35     11.32 o 
   0  -7   2      183.32      246.96      6.30 o 
   1  -7   2      123.33      136.09      5.68 o 
   2  -7   2     3183.51     3178.49     95.68 o 
   3  -7   2       41.98       42.05      6.11 o 
   4  -7   2       39.00       22.93      4.20 o 
   5  -7   2       99.90      112.49     10.34 o 
   6  -7   2       74.33       76.54      5.81 o 
   7  -7   2       41.33       53.24      6.88 o 
   8  -7   2       11.03       16.70      8.11 o 
   9  -7   2      109.48       99.57      5.93 o 
 -10  -6   2        4.40       15.17      7.02 o 
  -9  -6   2        2.95       10.03      7.04 o 
  -8  -6   2       33.54       30.18      9.10 o 
  -7  -6   2     1026.89      993.55     29.09 o 
  -6  -6   2      256.75      265.95      7.47 o 
  -5  -6   2      593.89      587.35     26.58 o 
  -4  -6   2        0.57       -2.82      7.25 o 
  -3  -6   2       76.11       87.02      7.80 o 
  -2  -6   2      738.48      824.73     12.39 o 
  -1  -6   2      163.89      169.06     14.97 o 
   0  -6   2     2384.72     2502.16     47.42 o 
   1  -6   2      442.73      464.58      7.54 o 
   2  -6   2     1084.12     1097.42     43.42 o 
   3  -6   2       93.05       76.74      5.28 o 
   4  -6   2       29.57       27.06      5.17 o 
   5  -6   2       61.63       54.12      4.98 o 
   6  -6   2     1071.74     1026.58     43.79 o 
   7  -6   2       26.09       19.47     11.74 o 
   8  -6   2        9.47       16.94      5.56 o 
   9  -6   2      103.90       91.63      7.94 o 
 -10  -5   2       13.09       16.28      6.67 o 
  -9  -5   2      799.17      767.50     23.63 o 
  -8  -5   2        0.69        1.21      6.12 o 
  -7  -5   2      560.75      550.93     13.38 o 
  -6  -5   2      650.56      649.67     12.83 o 
  -5  -5   2        6.20       11.37      6.44 o 
  -4  -5   2       70.37       72.18     12.01 o 
  -3  -5   2       72.84       61.13      8.08 o 
  -2  -5   2      269.31      319.25     14.05 o 
  -1  -5   2       75.10       55.24     17.34 o 
   0  -5   2      884.88     1018.29     11.87 o 
   1  -5   2        3.10        5.27      6.92 o 
   2  -5   2       22.87        9.52      4.60 o 
   3  -5   2      662.30      676.68     19.06 o 
   4  -5   2      577.67      514.28     14.45 o 
   5  -5   2       16.79       11.83      4.25 o 
   6  -5   2      269.79      267.52     16.78 o 
   7  -5   2        7.22       -1.01      8.04 o 
   8  -5   2       76.29       70.58      5.70 o 
   9  -5   2       22.17       27.31     11.63 o 
  10  -5   2      109.97      126.13      7.37 o 
 -10  -4   2       18.69       21.57      6.32 o 
  -9  -4   2       14.55       22.28      6.21 o 
  -8  -4   2       61.74       71.71      6.50 o 
  -7  -4   2     1049.36     1057.90     47.19 o 
  -6  -4   2       77.20       73.69      5.96 o 
  -5  -4   2      121.97      158.79     12.36 o 
  -4  -4   2       84.95       83.89      6.80 o 
  -3  -4   2       42.12       59.85      8.22 o 
  -2  -4   2      343.98      306.62      9.46 o 
  -1  -4   2       41.12       37.08     11.38 o 
   0  -4   2     2367.01     2336.87     81.40 o 
   1  -4   2      374.20      425.53     17.37 o 
   2  -4   2      840.00      917.71     26.00 o 
   3  -4   2      186.66      204.16     10.01 o 
   4  -4   2      356.92      348.86     13.66 o 
   5  -4   2       13.10       11.02      5.08 o 
   6  -4   2     1792.91     1779.62     36.19 o 
   7  -4   2      122.92      107.89      4.90 o 
   8  -4   2      378.48      381.29     18.06 o 
   9  -4   2        0.42        7.15      5.63 o 
  10  -4   2      151.36      164.70      8.39 o 
 -10  -3   2       77.28       89.05      6.51 o 
  -9  -3   2        8.22       14.47      6.15 o 
  -8  -3   2      494.25      483.55     19.09 o 
  -7  -3   2      212.83      219.15      9.96 o 
  -6  -3   2      854.35      819.26     32.45 o 
  -5  -3   2       10.47       24.85      5.40 o 
  -4  -3   2     1328.37     1398.26     42.28 o 
  -3  -3   2      202.91      225.40      9.57 o 
  -2  -3   2     2146.82     2297.30     17.68 o 
  -1  -3   2     1397.85     1404.13     53.63 o 
   0  -3   2    12550.09    13102.25    577.27 o 
   1  -3   2      664.76      683.38     21.34 o 
   2  -3   2     9314.25     9081.31    270.49 o 
   3  -3   2      446.46      460.19     10.70 o 
   4  -3   2      125.86      145.64      6.48 o 
   5  -3   2      137.40      145.93      7.62 o 
   6  -3   2        0.74        4.63      9.12 o 
   7  -3   2        0.06        6.31      5.72 o 
   8  -3   2        9.31       32.41     11.07 o 
   9  -3   2       67.14       74.26      6.63 o 
  10  -3   2      108.16       98.67      7.57 o 
 -10  -2   2      308.96      294.85     11.11 o 
  -9  -2   2        1.26        4.49      6.01 o 
  -8  -2   2       62.45      110.74     12.65 o 
  -7  -2   2      393.35      358.64     17.80 o 
  -6  -2   2       54.37       57.28      5.18 o 
  -5  -2   2      914.10      916.47     41.96 o 
  -4  -2   2     1202.95     1191.29     38.90 o 
  -3  -2   2      269.95      290.41     11.73 o 
  -2  -2   2    15087.59    16086.35   1290.96 o 
  -1  -2   2      264.01      281.21     10.54 o 
   0  -2   2     3337.26     3421.17    174.91 o 
   1  -2   2     4275.07     4140.71    169.14 o 
   2  -2   2     1201.44     1126.23     42.38 o 
   3  -2   2       16.27       12.29      7.02 o 
   4  -2   2      755.61      776.70     33.04 o 
   5  -2   2      120.90      129.33      9.15 o 
   6  -2   2      565.02      530.40     22.68 o 
   7  -2   2      108.50      107.87      6.19 o 
   8  -2   2      217.67      207.26      6.63 o 
   9  -2   2        7.70       -4.06      5.90 o 
  10  -2   2       30.60       42.69      6.48 o 
 -10  -1   2        0.65       10.77      6.17 o 
  -9  -1   2      126.57      131.17     10.51 o 
  -8  -1   2      113.56      110.17      9.67 o 
  -7  -1   2      357.25      352.05     12.65 o 
  -6  -1   2       38.76       42.27      5.23 o 
  -5  -1   2      873.11      883.75     38.48 o 
  -4  -1   2       18.09       25.05      6.76 o 
  -3  -1   2     1271.23     1429.92     25.86 o 
  -2  -1   2      669.01      638.05     12.98 o 
  -1  -1   2      360.26      408.32     11.62 o 
   0  -1   2      982.51     1029.86     36.94 o 
   1  -1   2     3668.69     3235.25    135.55 o 
   2  -1   2    34428.56    37403.91   5565.01 o 
   3  -1   2      879.47      887.47      9.29 o 
   4  -1   2     2616.29     2649.95     64.29 o 
   5  -1   2       98.06       78.35      4.87 o 
   6  -1   2       52.95       54.91      5.36 o 
   7  -1   2      579.55      616.32     37.01 o 
   8  -1   2       24.42       44.43      6.34 o 
   9  -1   2       20.14       34.66      6.60 o 
  10  -1   2       26.76       29.33      6.24 o 
 -10   0   2       92.99       93.64     11.85 o 
  -9   0   2      545.28      531.63     26.59 o 
  -8   0   2      290.62      256.56      5.87 o 
  -7   0   2      135.92      148.85      4.92 o 
  -6   0   2      174.66      184.59     13.59 o 
  -5   0   2       45.99       40.45      5.35 o 
  -4   0   2        1.61        1.16      6.09 o 
  -3   0   2     1082.65     1043.66     35.03 o 
  -2   0   2    18175.60    21140.71   2985.63 o 
  -1   0   2     1053.25     1145.22     37.60 o 
   1   0   2     1602.81     1472.33     54.19 o 
   2   0   2    11523.79    10888.05    132.02 o 
   3   0   2     4112.29     3637.81    206.82 o 
   4   0   2     3547.80     3254.49     14.04 o 
   5   0   2        0.84        7.38      6.98 o 
   6   0   2      493.59      438.58     17.23 o 
   7   0   2        0.37       12.63      6.65 o 
   8   0   2       14.66       30.13      7.43 o 
   9   0   2       39.40       47.88      5.62 o 
  10   0   2       43.52       62.23      6.05 o 
 -10   1   2       55.64       55.49      6.05 o 
  -9   1   2       40.70       35.90      6.93 o 
  -8   1   2       56.01       55.24      5.52 o 
  -7   1   2       57.18       64.11      9.84 o 
  -6   1   2       79.72       77.28     12.92 o 
  -5   1   2       31.16       20.99      5.18 o 
  -4   1   2      176.45      149.36      5.81 o 
  -3   1   2       66.52       87.56      6.10 o 
  -2   1   2     8326.50     8626.21    467.05 o 
  -1   1   2     3458.62     3360.28    157.92 o 
   1   1   2     3371.61     3399.80     58.85 o 
   2   1   2     6084.61     5472.82    138.69 o 
   3   1   2      961.79      920.34     13.55 o 
   4   1   2      116.44      135.65      7.58 o 
   5   1   2      209.60      206.49      7.30 o 
   6   1   2      599.15      640.29     15.01 o 
   7   1   2       50.06       60.58      5.72 o 
   8   1   2      471.88      457.22     14.55 o 
   9   1   2        1.38        6.91      5.65 o 
  10   1   2        0.15        1.38      6.48 o 
  11   1   2       75.11       91.61      7.16 o 
 -10   2   2      200.47      223.95     13.70 o 
  -9   2   2        1.38        2.03      5.62 o 
  -8   2   2      156.52      172.60      7.05 o 
  -7   2   2       44.70       48.23      6.32 o 
  -6   2   2       24.85       19.99      6.61 o 
  -5   2   2      568.88      557.14     23.09 o 
  -4   2   2      167.44      139.47      8.94 o 
  -3   2   2     1361.42     1323.20     67.98 o 
  -2   2   2     9301.07     9174.42    498.85 o 
  -1   2   2    20686.83    21850.07   1293.22 o 
   0   2   2     4150.36     4143.90    279.41 o 
   1   2   2      131.73      111.65     10.44 o 
   2   2   2     1709.79     1662.57     21.59 o 
   3   2   2       96.41      103.17      9.07 o 
   4   2   2     1372.11     1301.52     49.79 o 
   5   2   2      545.03      559.69     19.49 o 
   6   2   2      864.67      808.72     23.36 o 
   7   2   2        1.34       -5.66      5.66 o 
   8   2   2       96.19       96.80      5.74 o 
   9   2   2       19.32        8.59      5.57 o 
  10   2   2        7.51       15.20      5.76 o 
  11   2   2       69.09       68.88      7.20 o 
 -10   3   2        1.26        9.10      7.04 o 
  -9   3   2       16.36       25.93      4.68 o 
  -8   3   2       69.25       70.53      5.52 o 
  -7   3   2      239.59      233.63     16.91 o 
  -6   3   2      999.07      980.26     24.11 o 
  -5   3   2      122.46      132.08      5.23 o 
  -4   3   2      114.02      115.34      5.37 o 
  -3   3   2       57.99       47.06      5.66 o 
  -2   3   2     3158.70     3111.32    170.48 o 
  -1   3   2      416.53      412.01     23.72 o 
   0   3   2    13775.37    14373.77    906.24 o 
   1   3   2       77.24       76.17      8.93 o 
   2   3   2     6214.21     6100.13    229.11 o 
   3   3   2     2049.50     2244.48     46.49 o 
   4   3   2      266.28      291.83      9.54 o 
   5   3   2       80.98       93.98      7.01 o 
   6   3   2      158.33      149.83      7.13 o 
   7   3   2      309.45      273.14      7.46 o 
   8   3   2        1.89        2.63      5.63 o 
   9   3   2      220.47      215.18      6.51 o 
  10   3   2       36.07       41.14      6.43 o 
  11   3   2       48.82       53.34      7.17 o 
 -10   4   2      626.25      626.83     23.95 o 
  -9   4   2        3.27       14.66      5.21 o 
  -8   4   2      288.23      279.81     11.97 o 
  -7   4   2      368.10      357.33     22.48 o 
  -6   4   2      282.12      251.79      5.52 o 
  -5   4   2       50.43       37.69      4.98 o 
  -4   4   2      576.68      528.25     29.36 o 
  -3   4   2        2.77        4.65      4.38 o 
  -2   4   2       11.44       10.74      5.17 o 
  -1   4   2      941.46     1049.72     53.55 o 
   0   4   2      507.46      539.35     32.82 o 
   1   4   2      563.48      606.48     31.60 o 
   2   4   2      944.17      886.14     25.33 o 
   3   4   2      802.68      958.43     12.24 o 
   4   4   2      191.38      163.71      6.25 o 
   5   4   2        1.15        2.43      5.39 o 
   6   4   2      905.17      874.71     31.28 o 
   7   4   2      520.67      491.85     22.94 o 
   8   4   2      745.21      724.65     20.33 o 
   9   4   2       13.87       15.47      5.90 o 
  10   4   2      283.02      277.99     10.12 o 
 -10   5   2       61.78       75.72      6.53 o 
  -9   5   2      361.54      334.44     14.55 o 
  -8   5   2      205.26      183.45      6.71 o 
  -7   5   2      129.66      129.78     12.01 o 
  -6   5   2     1363.84     1313.37     41.14 o 
  -5   5   2       32.72       43.25     11.14 o 
  -4   5   2       10.87       26.78     10.44 o 
  -3   5   2      824.64      828.06     33.38 o 
  -2   5   2     1829.97     1868.41     84.10 o 
  -1   5   2      228.28      242.71     12.87 o 
   0   5   2      136.03       97.61      6.25 o 
   1   5   2     1085.85     1110.52     56.60 o 
   2   5   2        1.76        7.75      7.35 o 
   3   5   2     1067.03     1199.94     34.10 o 
   4   5   2       13.59       18.30      6.03 o 
   5   5   2        8.12        8.48      5.58 o 
   6   5   2      219.47      177.87      7.22 o 
   7   5   2       12.02       15.43      6.84 o 
   8   5   2      332.54      314.18     11.36 o 
   9   5   2        1.29        8.07      8.33 o 
  10   5   2       34.20       39.13      7.41 o 
  -9   6   2      244.12      246.52     10.96 o 
  -8   6   2        1.90       13.81      5.55 o 
  -7   6   2       35.68       32.43     16.32 o 
  -6   6   2       43.39       65.88      5.32 o 
  -5   6   2      994.74     1017.76     27.14 o 
  -4   6   2      752.29      766.88     24.77 o 
  -3   6   2      925.24      930.76     46.28 o 
  -2   6   2       59.37       74.11      4.46 o 
  -1   6   2      127.59      146.69      6.38 o 
   0   6   2       10.45        8.88      5.80 o 
   1   6   2     1434.73     1530.32     78.69 o 
   2   6   2      582.19      552.72     21.35 o 
   3   6   2      870.02      923.33     23.29 o 
   4   6   2     2618.26     2695.18     72.10 o 
   5   6   2      770.18      781.69     22.91 o 
   6   6   2      360.70      381.95     14.79 o 
   7   6   2       24.53       27.27      6.53 o 
   8   6   2       68.51       83.85      6.69 o 
   9   6   2      129.66      144.23      6.68 o 
  10   6   2      275.66      303.86     11.58 o 
  -9   7   2        0.73        9.56      6.06 o 
  -8   7   2      179.99      177.80      8.04 o 
  -7   7   2       54.36       67.92     10.17 o 
  -6   7   2      145.45      143.67      5.52 o 
  -5   7   2      462.90      455.57     13.07 o 
  -4   7   2      142.94      166.35     11.80 o 
  -3   7   2       39.75       56.62      6.43 o 
  -2   7   2      585.13      572.61     30.54 o 
  -1   7   2      734.37      807.63     42.56 o 
   0   7   2       92.09      160.92      7.77 o 
   1   7   2      729.18      715.14     43.19 o 
   2   7   2     3049.41     3207.41    154.16 o 
   3   7   2       11.39       21.05      5.72 o 
   4   7   2       91.29      106.89      5.92 o 
   5   7   2       75.97       68.98      6.16 o 
   6   7   2      162.93      171.86      6.60 o 
   7   7   2       73.55       71.75      8.12 o 
   8   7   2      128.73      138.98     15.32 o 
   9   7   2        6.39        7.53      6.91 o 
  10   7   2        0.02        6.62      7.65 o 
  -9   8   2       45.32       46.40      7.30 o 
  -8   8   2      161.79      157.25     13.78 o 
  -7   8   2      152.22      133.69      5.83 o 
  -6   8   2        0.32        5.72      8.22 o 
  -5   8   2        9.90       16.56      5.93 o 
  -4   8   2      209.71      201.46      5.58 o 
  -3   8   2       21.13       32.96      7.66 o 
  -2   8   2      150.19      168.07      7.36 o 
  -1   8   2      372.92      376.67     16.46 o 
   0   8   2       11.48        5.38      6.32 o 
   1   8   2     1764.79     1881.10     64.20 o 
   2   8   2        2.66        3.65      5.17 o 
   3   8   2     1245.19     1255.74     31.89 o 
   4   8   2      374.48      382.66     12.54 o 
   5   8   2       10.34       14.99      5.91 o 
   6   8   2       31.06       20.68      8.84 o 
   7   8   2      242.22      203.72     40.64 o 
   8   8   2       83.71       77.35      8.35 o 
   9   8   2        5.16       10.56      7.44 o 
  10   8   2       89.00      108.26      8.60 o 
  -8   9   2      222.38      235.16     20.54 o 
  -7   9   2      223.42      210.12     17.38 o 
  -6   9   2      743.47      720.23     26.94 o 
  -5   9   2      105.80       98.81      4.53 o 
  -4   9   2      140.46      123.28      6.26 o 
  -3   9   2        0.57        0.33      8.42 o 
  -2   9   2      596.77      619.49     26.44 o 
  -1   9   2        9.21       23.20      6.43 o 
   0   9   2      868.48      842.89     26.58 o 
   1   9   2        0.85        4.94      5.21 o 
   2   9   2      554.24      582.28     26.32 o 
   3   9   2      393.77      405.78      9.97 o 
   4   9   2       43.78       60.48      5.54 o 
   5   9   2     1350.26     1332.89    215.04 o 
   6   9   2      171.86      148.86     30.03 o 
   7   9   2      115.67      127.14     16.31 o 
   8   9   2      128.16      135.02     10.68 o 
   9   9   2       16.30       20.42      7.91 o 
  10   9   2        0.52       -1.39      8.62 o 
  -8  10   2       29.18       34.78      7.65 o 
  -7  10   2       70.75       74.84      5.96 o 
  -6  10   2       81.09       87.46      9.65 o 
  -5  10   2       65.23       75.52      7.10 o 
  -4  10   2       64.54       66.65      5.48 o 
  -3  10   2        6.27       12.36      6.93 o 
  -2  10   2        3.03        8.08      9.49 o 
  -1  10   2       13.15       10.66      5.22 o 
   0  10   2      341.38      328.60     17.74 o 
   1  10   2     2116.51     2085.45     79.02 o 
   2  10   2     1008.70     1017.45     38.53 o 
   3  10   2      108.21      113.41      5.62 o 
   4  10   2      591.77      597.73     20.72 o 
   5  10   2      222.53      211.40     38.31 o 
   6  10   2      879.53      772.39     96.99 o 
   7  10   2      503.82      469.40     16.40 o 
   8  10   2       10.10       12.46      8.62 o 
   9  10   2        7.95       15.17      7.88 o 
  -7  11   2      324.19      280.37     11.82 o 
  -6  11   2      292.49      262.43      7.41 o 
  -5  11   2        8.20        6.78      7.94 o 
  -4  11   2       24.86        7.17      7.55 o 
  -3  11   2       10.54        6.84     11.72 o 
  -2  11   2      863.64      864.23     26.56 o 
  -1  11   2      887.37      865.66     35.03 o 
   0  11   2     1489.74     1468.33     58.22 o 
   1  11   2       41.26       68.53     18.25 o 
   2  11   2       47.54       63.13      7.27 o 
   3  11   2      190.56      189.19     10.96 o 
   4  11   2      157.59      129.25      7.45 o 
   5  11   2        1.18        4.33      8.66 o 
   6  11   2        7.70       11.78      6.82 o 
   7  11   2        3.68        9.81      6.86 o 
   8  11   2       42.38       49.80      8.93 o 
   9  11   2        0.55        0.27      8.40 o 
  -7  12   2       22.87       29.33      6.34 o 
  -6  12   2      508.09      514.99     28.54 o 
  -5  12   2      105.79      125.54      8.88 o 
  -4  12   2       54.52       62.40      8.55 o 
  -3  12   2       13.03       25.74     10.29 o 
  -2  12   2       11.10       13.72      5.42 o 
  -1  12   2      218.83      205.68      8.22 o 
   0  12   2       96.70      104.05      5.07 o 
   1  12   2      753.81      746.83     11.77 o 
   2  12   2      749.62      758.55     23.06 o 
   3  12   2      349.27      326.86      8.78 o 
   4  12   2        0.11        2.35      6.02 o 
   5  12   2       34.87       27.58      8.35 o 
   6  12   2       63.78       73.77      7.49 o 
   7  12   2       94.32       86.00      7.79 o 
   8  12   2       17.51       21.73      9.49 o 
  -6  13   2       34.84       52.74     13.36 o 
  -5  13   2       78.11       93.75      4.96 o 
  -4  13   2       34.61       20.95      5.18 o 
  -3  13   2       50.63       55.03      4.63 o 
  -2  13   2       58.70       64.57     11.68 o 
  -1  13   2      192.75      171.30      9.73 o 
   0  13   2      250.00      258.99     15.77 o 
   1  13   2      144.23      151.01      9.11 o 
   2  13   2        9.54       20.18      5.74 o 
   3  13   2       68.07       66.58      5.84 o 
   4  13   2       60.82       43.00      5.85 o 
   5  13   2       24.15       17.62      8.05 o 
   6  13   2        5.24        2.20      7.07 o 
   7  13   2       24.99       27.96      7.41 o 
   8  13   2       13.90       11.61      9.94 o 
  -5  14   2       19.71       10.13      8.82 o 
  -4  14   2        7.81       15.82      5.21 o 
  -3  14   2       15.19       31.96      5.87 o 
  -2  14   2       23.98       33.01     13.19 o 
  -1  14   2        4.92        1.74      6.82 o 
   0  14   2      207.31      193.07      5.81 o 
   1  14   2        3.60       18.98      6.48 o 
   2  14   2       77.88       80.56      5.76 o 
   3  14   2      240.68      223.93      9.40 o 
   4  14   2       36.57       47.89      5.99 o 
   5  14   2        2.29       -0.92      5.69 o 
   6  14   2        7.58       13.10      6.54 o 
   7  14   2       36.72       32.91      8.56 o 
  -4  15   2       57.46       65.99      6.67 o 
  -3  15   2      116.39      116.43      9.95 o 
  -2  15   2       22.34       40.31      5.86 o 
  -1  15   2        2.96        6.40      7.83 o 
   0  15   2       61.86       63.93      5.81 o 
   1  15   2       21.03       28.57      8.42 o 
   2  15   2       56.88       52.51      5.81 o 
   3  15   2      386.13      403.90     15.67 o 
   4  15   2        0.20       -6.35      6.35 o 
   5  15   2       17.98       18.97      6.50 o 
   6  15   2       54.24       67.40      7.93 o 
  -3  16   2        6.99       15.16      6.24 o 
  -2  16   2       31.16       16.82      8.61 o 
  -1  16   2       59.49       68.33      8.77 o 
   0  16   2        3.82        0.25      7.49 o 
   1  16   2      220.09      205.96      6.38 o 
   2  16   2      191.02      185.25      7.89 o 
   3  16   2        3.74        9.08      6.05 o 
   4  16   2        3.01        9.91      6.67 o 
   5  16   2       90.73       96.07      7.17 o 
  -1  17   2       87.26       89.39     10.12 o 
   0  17   2       63.30       53.45      6.39 o 
   1  17   2        3.68        4.22      8.39 o 
   2  17   2        9.31       12.01      6.39 o 
   3  17   2        1.45       11.98      6.44 o 
   4  17   2        0.81       12.85      6.86 o 
  -2 -17   3        1.41       -1.37      7.66 o 
  -1 -17   3        2.26       15.12      6.97 o 
   0 -17   3       96.75       86.07      7.72 o 
  -5 -16   3        1.93       -2.32      9.31 o 
  -4 -16   3        2.81        4.12      7.97 o 
  -3 -16   3        1.80       14.21      6.66 o 
  -2 -16   3        5.16        8.00      6.27 o 
  -1 -16   3       23.15       19.99      6.32 o 
   0 -16   3      395.07      335.84     12.98 o 
   1 -16   3        1.61       13.32      8.07 o 
   2 -16   3        1.04       -5.69      8.74 o 
   3 -16   3        1.09       15.18     10.17 o 
  -6 -15   3       83.02       86.99      9.31 o 
  -5 -15   3        0.01       11.42      8.76 o 
  -4 -15   3        0.08       10.79      7.44 o 
  -3 -15   3       61.24       61.40      7.66 o 
  -2 -15   3       33.90       31.59      6.41 o 
  -1 -15   3       83.35       88.62      5.37 o 
   0 -15   3        0.08       -5.86      5.86 o 
   1 -15   3       28.21       34.41      6.71 o 
   2 -15   3        0.03        2.77      4.71 o 
   3 -15   3       91.09      108.64      5.58 o 
   4 -15   3       19.85       27.69      5.61 o 
  -7 -14   3       88.42      103.55     15.30 o 
  -6 -14   3      400.74      391.75     20.16 o 
  -5 -14   3       92.92      101.89      8.62 o 
  -4 -14   3       75.08       62.13      8.20 o 
  -3 -14   3      155.75      130.16     10.90 o 
  -2 -14   3       12.54       13.63      5.98 o 
  -1 -14   3        5.67       12.76      5.10 o 
   0 -14   3      281.90      269.61     16.22 o 
   1 -14   3       16.95        8.69      9.09 o 
   2 -14   3      130.34      134.73      5.86 o 
   3 -14   3        2.01       12.89      5.66 o 
   4 -14   3       22.16        8.32     10.67 o 
   5 -14   3       11.72       -0.52      6.60 o 
  -7 -13   3      168.52      148.23      9.31 o 
  -6 -13   3       63.66       89.97      8.49 o 
  -5 -13   3        0.31       10.35      8.08 o 
  -4 -13   3        0.25       27.11     20.91 o 
  -3 -13   3      619.87      550.52     17.80 o 
  -2 -13   3      264.18      231.35      5.96 o 
  -1 -13   3      457.59      444.43     23.00 o 
   0 -13   3        3.98        2.28      5.66 o 
   1 -13   3        3.82       -2.19     11.56 o 
   2 -13   3        1.10        6.87      5.53 o 
   3 -13   3        8.44       20.56      4.15 o 
   4 -13   3       93.08      103.01      5.90 o 
   5 -13   3        4.04      -10.12     10.12 o 
   6 -13   3       33.85       39.35      7.30 o 
  -8 -12   3       41.10       53.05     12.78 o 
  -7 -12   3        0.73       19.66      8.35 o 
  -6 -12   3      251.79      292.51      8.90 o 
  -5 -12   3      364.15      357.69      9.04 o 
  -4 -12   3     1571.74     1480.80     20.22 o 
  -3 -12   3      305.90      266.56     12.20 o 
  -2 -12   3      457.06      376.09     59.44 o 
  -1 -12   3      718.23      717.97     34.37 o 
   0 -12   3      683.31      673.51     27.05 o 
   1 -12   3      369.28      360.98     14.45 o 
   2 -12   3      313.53      309.86     19.18 o 
   3 -12   3       13.93       31.04      6.54 o 
   4 -12   3        2.40       -3.13      4.36 o 
   5 -12   3        0.04        6.53      4.39 o 
   6 -12   3       13.29       25.41      4.78 o 
   7 -12   3        0.13        2.58      7.64 o 
  -9 -11   3        2.70       14.72     17.43 o 
  -8 -11   3       25.80       37.14      8.76 o 
  -7 -11   3       99.66      103.68     12.01 o 
  -6 -11   3       23.28       14.80      8.08 o 
  -5 -11   3        0.50       17.16      7.80 o 
  -4 -11   3        2.62       14.58      7.93 o 
  -3 -11   3       18.62       20.63      6.27 o 
  -2 -11   3     1277.14     1207.67    201.85 o 
  -1 -11   3      894.00      900.18     41.42 o 
   0 -11   3      243.37      268.71      9.34 o 
   1 -11   3      685.86      641.27     19.91 o 
   2 -11   3        3.71        2.43      4.33 o 
   3 -11   3       26.61       30.50      8.97 o 
   4 -11   3        0.23       20.63     12.47 o 
   5 -11   3      132.28      127.77      8.67 o 
   6 -11   3       45.14       56.64     13.11 o 
   7 -11   3       78.41       88.82      5.19 o 
  -9 -10   3       84.77      109.62      9.17 o 
  -8 -10   3      400.73      414.46     10.32 o 
  -7 -10   3        7.66        3.27     12.78 o 
  -6 -10   3      666.46      614.49     18.62 o 
  -5 -10   3       98.49      100.32     13.36 o 
  -4 -10   3       65.09       81.50      7.93 o 
  -3 -10   3      166.76      175.20      8.84 o 
  -2 -10   3       64.01       38.38     12.01 o 
  -1 -10   3        1.33        5.36      8.87 o 
   0 -10   3      452.94      417.88     16.96 o 
   1 -10   3      935.31      862.28     41.58 o 
   2 -10   3      145.25      135.82     10.80 o 
   3 -10   3      826.86      793.50     33.34 o 
   4 -10   3       41.06       37.88      4.46 o 
   5 -10   3      145.89      145.74      7.29 o 
   6 -10   3      273.59      268.03     10.40 o 
   7 -10   3        7.23       -1.75      8.16 o 
   8 -10   3       15.42       17.69      5.76 o 
  -9  -9   3        0.17       14.63     14.33 o 
  -8  -9   3       15.65       28.12     10.65 o 
  -7  -9   3        0.45        7.86      7.80 o 
  -6  -9   3       41.91       45.87     22.85 o 
  -5  -9   3      216.68      220.95      8.91 o 
  -4  -9   3      423.19      479.11      7.76 o 
  -3  -9   3      391.76      397.66     18.02 o 
  -2  -9   3       13.47       13.22      8.27 o 
  -1  -9   3      247.30      247.05     13.71 o 
   0  -9   3      402.19      374.05     11.56 o 
   1  -9   3     1425.10     1422.42     50.10 o 
   2  -9   3       18.69       16.88      5.18 o 
   3  -9   3        1.43        0.22      8.11 o 
   4  -9   3      522.31      511.47     30.96 o 
   5  -9   3       94.37       90.82      4.56 o 
   6  -9   3      151.79      157.47      8.05 o 
   7  -9   3        4.22        4.54      8.52 o 
   8  -9   3      256.18      264.69      6.33 o 
 -10  -8   3       30.60       20.61      9.17 o 
  -9  -8   3       63.17       78.24     12.39 o 
  -8  -8   3      571.49      548.20     22.10 o 
  -7  -8   3        1.20       -2.91      7.80 o 
  -6  -8   3     1228.22     1167.29     22.54 o 
  -5  -8   3       12.82       17.33      7.53 o 
  -4  -8   3      502.84      484.03     15.71 o 
  -3  -8   3       53.39       61.46      6.14 o 
  -2  -8   3      134.99      158.12      7.27 o 
  -1  -8   3      388.17      389.07     10.80 o 
   0  -8   3      802.04      762.15     26.01 o 
   1  -8   3       38.83       53.98      6.60 o 
   2  -8   3        5.07        6.63      9.73 o 
   3  -8   3      160.72      161.11      6.24 o 
   4  -8   3      181.66      170.37      5.07 o 
   5  -8   3      353.59      337.54      7.05 o 
   6  -8   3       20.95       22.92      7.79 o 
   7  -8   3       36.74       46.10     14.76 o 
   8  -8   3       52.54       63.36      5.23 o 
   9  -8   3        0.71       17.88      9.65 o 
 -10  -7   3      175.78      163.08      9.30 o 
  -9  -7   3       19.01       57.71     11.62 o 
  -8  -7   3       38.33       40.93      8.08 o 
  -7  -7   3       20.47       24.46     11.23 o 
  -6  -7   3       82.33       92.73      6.38 o 
  -5  -7   3       32.05       30.61      6.02 o 
  -4  -7   3       19.17       18.78      7.39 o 
  -3  -7   3      119.35       95.11      9.69 o 
  -2  -7   3       83.84       99.61      6.13 o 
  -1  -7   3      463.85      539.31     17.88 o 
   0  -7   3      738.13      775.14     29.54 o 
   1  -7   3       79.00       70.94      8.89 o 
   2  -7   3       51.10       49.06      5.17 o 
   3  -7   3     1003.94      964.12     37.30 o 
   4  -7   3       30.80       21.18      5.31 o 
   5  -7   3      411.52      411.65      9.20 o 
   6  -7   3      158.09      142.86      9.59 o 
   7  -7   3      109.73      105.89      5.69 o 
   8  -7   3       25.97       42.77      9.27 o 
   9  -7   3      117.40      150.92     11.07 o 
 -10  -6   3       33.85       29.26      7.36 o 
  -9  -6   3       36.59       35.23      6.81 o 
  -8  -6   3      543.18      600.56     12.28 o 
  -7  -6   3      175.31      158.04      7.95 o 
  -6  -6   3      905.29      833.90      9.61 o 
  -5  -6   3       67.84       71.51      7.40 o 
  -4  -6   3      101.04      100.24      7.53 o 
  -3  -6   3      191.78      193.25      7.95 o 
  -2  -6   3       35.07       23.11      6.25 o 
  -1  -6   3      175.56      172.19     20.59 o 
   0  -6   3        3.28       10.63      6.88 o 
   1  -6   3       43.61       49.21      6.60 o 
   2  -6   3        2.85       10.20      5.27 o 
   3  -6   3      322.69      328.12     15.84 o 
   4  -6   3       62.94       67.50      4.73 o 
   5  -6   3     3034.52     2842.31    114.68 o 
   6  -6   3      117.38       98.61      8.95 o 
   7  -6   3        9.04       10.02      4.47 o 
   8  -6   3        1.28       -3.63      7.08 o 
   9  -6   3      116.42      126.10     17.11 o 
 -10  -5   3       85.54       98.57      9.33 o 
  -9  -5   3       46.85       49.93      6.40 o 
  -8  -5   3      889.65      853.16     33.68 o 
  -7  -5   3      366.60      392.52     16.00 o 
  -6  -5   3      280.33      305.74      7.36 o 
  -5  -5   3      390.80      386.69     13.96 o 
  -4  -5   3      368.56      361.68      8.92 o 
  -3  -5   3      770.04      829.75     10.88 o 
  -2  -5   3      396.77      384.57      9.41 o 
  -1  -5   3     2636.39     2531.16    428.40 o 
   0  -5   3       18.62       22.52      6.77 o 
   1  -5   3      651.97      593.81     19.01 o 
   2  -5   3        0.37       -4.95      4.95 o 
   3  -5   3     1525.57     1498.15     35.72 o 
   4  -5   3      334.48      364.05     13.98 o 
   5  -5   3      304.26      267.38      8.67 o 
   6  -5   3       42.65       51.77      4.90 o 
   7  -5   3       28.39       32.54      9.06 o 
   8  -5   3       49.17       49.72      6.91 o 
   9  -5   3      206.80      205.72      8.58 o 
  10  -5   3        1.74       -6.86      7.64 o 
 -10  -4   3       30.17       26.38      7.06 o 
  -9  -4   3       74.84       73.61      6.28 o 
  -8  -4   3      787.95      720.84     32.88 o 
  -7  -4   3       27.08       41.61      7.56 o 
  -6  -4   3      747.83      752.94     23.36 o 
  -5  -4   3       81.87       75.83      6.21 o 
  -4  -4   3     1676.54     1923.09     48.74 o 
  -3  -4   3       13.58       13.75      5.48 o 
  -2  -4   3      292.78      278.50      6.51 o 
  -1  -4   3      191.27      217.48     11.53 o 
   0  -4   3      143.99      120.70      7.46 o 
   1  -4   3      378.18      396.28     14.73 o 
   2  -4   3       28.53       27.93      5.27 o 
   3  -4   3     1247.71     1195.28     40.02 o 
   4  -4   3        0.00       -4.29      4.69 o 
   5  -4   3       50.31       38.47      4.53 o 
   6  -4   3        0.90        7.09      4.61 o 
   7  -4   3      198.76      197.51     12.35 o 
   8  -4   3       81.51       81.39      6.56 o 
   9  -4   3       75.47       98.95      8.35 o 
  10  -4   3       24.66       35.33      6.15 o 
 -10  -3   3      197.24      194.73     10.57 o 
  -9  -3   3       59.76       59.22      5.71 o 
  -8  -3   3        0.20        2.68      5.60 o 
  -7  -3   3      621.12      665.92     33.32 o 
  -6  -3   3      117.42      117.08      7.20 o 
  -5  -3   3      293.02      333.59     15.05 o 
  -4  -3   3      182.71      144.45      6.17 o 
  -3  -3   3     1899.66     2195.93     25.22 o 
  -2  -3   3     1012.20     1148.36     31.44 o 
  -1  -3   3      297.68      259.32     10.20 o 
   0  -3   3      200.54      198.77      8.34 o 
   1  -3   3      247.82      265.56     12.48 o 
   2  -3   3       59.03       85.24      5.57 o 
   3  -3   3      955.56      928.40     21.01 o 
   4  -3   3     1001.16      958.81     32.20 o 
   5  -3   3      622.77      627.63     20.58 o 
   6  -3   3      666.94      682.42     39.65 o 
   7  -3   3      157.08      161.72     13.64 o 
   8  -3   3      225.86      231.65     14.54 o 
   9  -3   3        0.06        1.26      6.62 o 
  10  -3   3        1.23       -6.19      6.19 o 
 -10  -2   3      107.81       97.83      6.15 o 
  -9  -2   3      179.05      185.59      9.73 o 
  -8  -2   3      330.73      330.39     14.38 o 
  -7  -2   3       72.08       87.12      8.22 o 
  -6  -2   3      391.49      366.49     26.53 o 
  -5  -2   3       32.91       48.96      8.53 o 
  -4  -2   3      533.51      593.91     17.09 o 
  -3  -2   3     4754.76     4992.65    118.99 o 
  -2  -2   3     1171.89     1171.34     26.36 o 
  -1  -2   3     1509.78     1657.38     37.48 o 
   0  -2   3      135.83      106.21      7.21 o 
   1  -2   3     3352.65     3306.46    202.22 o 
   2  -2   3     8887.55     8561.92    375.46 o 
   3  -2   3     1475.14     1277.10     41.53 o 
   4  -2   3      144.11      135.07      7.78 o 
   5  -2   3        0.36       -2.12      4.91 o 
   6  -2   3       46.72       88.11      5.42 o 
   7  -2   3       37.40       30.15      5.37 o 
   8  -2   3      154.74      160.75      8.87 o 
   9  -2   3      204.29      200.47     12.97 o 
  10  -2   3       39.91       31.14      6.15 o 
 -10  -1   3      160.43      166.33      6.58 o 
  -9  -1   3        1.95       13.10      5.79 o 
  -8  -1   3       53.50       56.69      5.47 o 
  -7  -1   3      339.75      337.92     18.24 o 
  -6  -1   3      123.21      131.52      6.49 o 
  -5  -1   3      307.82      324.76     11.87 o 
  -4  -1   3      194.21      254.90      7.28 o 
  -3  -1   3       24.17       32.18      5.09 o 
  -2  -1   3    13746.50    16355.61   2056.24 o 
  -1  -1   3      123.00      105.30      7.53 o 
   0  -1   3     2422.80     2498.33     85.69 o 
   1  -1   3    17200.51    18458.23   1913.71 o 
   2  -1   3     7090.26     6918.45    261.15 o 
   3  -1   3      113.09       98.00      6.12 o 
   4  -1   3      579.27      571.01      9.98 o 
   5  -1   3     1127.77     1073.54     19.10 o 
   6  -1   3        4.62        8.31      4.50 o 
   7  -1   3       59.18       66.44      9.63 o 
   8  -1   3       67.21       66.08      6.09 o 
   9  -1   3        4.18        5.98      5.66 o 
  10  -1   3        2.72       -2.02      5.40 o 
 -10   0   3        0.03       16.41      6.05 o 
  -9   0   3       16.10       23.58      6.88 o 
  -8   0   3      460.12      432.59     17.80 o 
  -7   0   3        1.37       -5.01      5.22 o 
  -6   0   3      830.49      828.71     36.16 o 
  -5   0   3     1621.85     1617.74     52.42 o 
  -4   0   3     1156.64     1144.82     27.79 o 
  -3   0   3      185.63      176.94      6.91 o 
  -2   0   3    10845.50    11748.25    368.14 o 
  -1   0   3     3796.05     3903.70     80.81 o 
   0   0   3        1.16        4.82      6.90 o 
   1   0   3       15.02        4.48      8.49 o 
   2   0   3     3824.95     3676.31    638.12 o 
   3   0   3       76.85      121.02     28.37 o 
   4   0   3      117.65      119.24      8.65 o 
   5   0   3     1428.26     1426.10     12.97 o 
   6   0   3        4.52       14.52      7.12 o 
   7   0   3      183.68      179.75      7.71 o 
   8   0   3      264.62      256.17      6.09 o 
   9   0   3      275.32      289.52      6.36 o 
  10   0   3       34.64       39.13      6.00 o 
 -10   1   3        4.56        1.65      9.92 o 
  -9   1   3      305.55      306.77     18.40 o 
  -8   1   3      194.73      196.47     12.02 o 
  -7   1   3      936.92      937.86     39.01 o 
  -6   1   3      214.55      200.87      6.43 o 
  -5   1   3      381.58      374.40     11.04 o 
  -4   1   3       23.93        9.08      5.32 o 
  -3   1   3     1264.56     1384.15     48.63 o 
  -2   1   3     1210.69     1297.03     56.43 o 
  -1   1   3    11633.25    12787.45    583.59 o 
   0   1   3       35.39       43.32      8.84 o 
   1   1   3      931.37      893.42    146.55 o 
   2   1   3      808.58      816.25     25.68 o 
   3   1   3      802.84      776.08     22.80 o 
   4   1   3       19.33       25.55      6.76 o 
   5   1   3     1286.73     1267.85     25.32 o 
   6   1   3        0.15      -17.16     17.16 o 
   7   1   3      228.32      212.98      7.71 o 
   8   1   3      259.20      246.07      6.35 o 
   9   1   3       41.80       36.95      5.90 o 
  10   1   3        7.14        3.10      6.00 o 
 -10   2   3      120.69      123.51     10.96 o 
  -9   2   3        5.52       14.15      5.71 o 
  -8   2   3      829.15      798.12     28.80 o 
  -7   2   3        7.30       10.88      5.96 o 
  -6   2   3       25.17       27.57      4.63 o 
  -5   2   3      401.58      379.37     24.86 o 
  -4   2   3      921.57      928.47     36.81 o 
  -3   2   3      287.94      235.17     17.43 o 
  -2   2   3     2648.16     2810.07    193.79 o 
  -1   2   3     1274.19     1254.23    101.26 o 
   0   2   3     4715.14     5089.44    342.65 o 
   1   2   3     5095.82     5014.46    880.33 o 
   2   2   3     1425.44     1390.28     42.44 o 
   3   2   3     1938.76     1817.89     64.20 o 
   4   2   3        1.76        0.55      6.28 o 
   5   2   3       39.13       34.86      7.42 o 
   6   2   3       45.22       38.69      6.73 o 
   7   2   3       45.15       46.75      6.45 o 
   8   2   3      400.30      412.42      6.85 o 
   9   2   3       28.70       52.72      6.02 o 
  10   2   3       47.45       41.82      6.00 o 
 -10   3   3       32.16       25.68      5.61 o 
  -9   3   3       54.52       53.21     10.85 o 
  -8   3   3      275.39      275.58     15.79 o 
  -7   3   3      158.76      152.21      6.34 o 
  -6   3   3        8.56       28.61      6.76 o 
  -5   3   3        1.14       -5.74      5.74 o 
  -4   3   3     1901.53     1932.46     87.79 o 
  -3   3   3     1836.72     1827.46     98.30 o 
  -2   3   3     1834.38     1858.72    112.20 o 
  -1   3   3      281.86      370.68     22.46 o 
   0   3   3     2197.40     2312.13    143.58 o 
   1   3   3     1430.67     1339.27     68.64 o 
   2   3   3     1505.32     1575.72     79.81 o 
   3   3   3       33.53       22.85     11.62 o 
   4   3   3       26.24       37.56      8.47 o 
   5   3   3      285.84      262.94      8.48 o 
   6   3   3      300.47      280.13      7.64 o 
   7   3   3      770.21      756.35     21.38 o 
   8   3   3       61.26       73.09      6.02 o 
   9   3   3       84.59       70.10      6.25 o 
  10   3   3       81.60       97.03      6.74 o 
 -10   4   3       39.99       71.37     15.32 o 
  -9   4   3       56.90       58.93      5.27 o 
  -8   4   3        1.38        4.29      6.47 o 
  -7   4   3        0.01        2.33      9.06 o 
  -6   4   3      187.78      182.90      8.68 o 
  -5   4   3      813.83      772.78     46.19 o 
  -4   4   3      643.33      630.91     38.50 o 
  -3   4   3        2.78       16.89      5.32 o 
  -2   4   3      410.39      426.46     26.83 o 
  -1   4   3     1922.39     2032.67    117.45 o 
   0   4   3     3956.37     4267.25    254.65 o 
   1   4   3      499.62      633.86     29.72 o 
   2   4   3       73.71       66.13      8.53 o 
   3   4   3      868.88      863.70     24.99 o 
   4   4   3       40.26       62.11      8.21 o 
   5   4   3      430.09      372.02     20.84 o 
   6   4   3       51.33       69.75      7.52 o 
   7   4   3        5.92        5.10      5.75 o 
   8   4   3      369.57      357.85     12.14 o 
   9   4   3      176.96      210.51     11.67 o 
  10   4   3        5.19       13.85      7.36 o 
 -10   5   3       12.11       29.58      6.15 o 
  -9   5   3      184.24      182.41      9.90 o 
  -8   5   3       28.15       26.98      5.55 o 
  -7   5   3       57.19       67.65      7.61 o 
  -6   5   3        0.48        3.29      4.26 o 
  -5   5   3      269.68      268.23     12.31 o 
  -4   5   3      146.72      161.21      4.81 o 
  -3   5   3       24.85       27.41      7.13 o 
  -2   5   3     1556.35     1664.44     89.87 o 
  -1   5   3      697.01      644.05     39.72 o 
   0   5   3     2706.03     2882.89    165.74 o 
   1   5   3     3423.41     3532.16    175.92 o 
   2   5   3      167.19      194.59     15.53 o 
   3   5   3      559.76      615.11     23.45 o 
   4   5   3       75.27       82.16      7.80 o 
   5   5   3      595.54      589.48     17.64 o 
   6   5   3        2.81        3.66      5.98 o 
   7   5   3       84.71       81.19      6.31 o 
   8   5   3       49.77       49.53      7.89 o 
   9   5   3       63.48       88.24      7.10 o 
  10   5   3        4.07        9.08      6.97 o 
  -9   6   3      101.80      109.47      7.10 o 
  -8   6   3       47.98       67.11     16.27 o 
  -7   6   3       20.66       21.72     11.05 o 
  -6   6   3       74.68       58.35      4.83 o 
  -5   6   3      377.42      356.68     15.00 o 
  -4   6   3       31.40       30.07      4.46 o 
  -3   6   3     1744.66     1717.27     76.19 o 
  -2   6   3     1007.40     1066.75     57.88 o 
  -1   6   3      299.50      355.10     23.12 o 
   0   6   3     1028.50     1101.12     73.48 o 
   1   6   3      142.35      189.42      6.36 o 
   2   6   3      204.70      231.35     13.05 o 
   3   6   3     5155.34     5559.60    240.63 o 
   4   6   3        6.19       14.08      6.12 o 
   5   6   3      994.53      990.38     24.51 o 
   6   6   3     1467.28     1434.24     60.58 o 
   7   6   3        3.73       11.90      6.73 o 
   8   6   3       60.32       65.63      8.18 o 
   9   6   3      381.82      401.92     11.93 o 
  10   6   3       31.44       30.80      8.07 o 
  -9   7   3       32.23       52.26      6.64 o 
  -8   7   3       15.57       11.62      5.75 o 
  -7   7   3      210.22      205.36      6.99 o 
  -6   7   3      324.41      323.81     26.41 o 
  -5   7   3      129.46      118.48      9.73 o 
  -4   7   3       18.81       26.76     10.62 o 
  -3   7   3       19.84       21.05      5.03 o 
  -2   7   3      340.79      365.03     24.29 o 
  -1   7   3      243.58      184.49     11.25 o 
   0   7   3       21.87       14.81      8.78 o 
   1   7   3      240.72      219.91      5.95 o 
   2   7   3        7.28        3.32      6.58 o 
   3   7   3      699.54      812.57     42.69 o 
   4   7   3      305.24      342.98     15.85 o 
   5   7   3     1209.68     1228.12     45.51 o 
   6   7   3       89.37       91.46      7.77 o 
   7   7   3      974.66      996.86     40.35 o 
   8   7   3      949.77      898.86     25.49 o 
   9   7   3       43.47       39.89      7.49 o 
  10   7   3        4.71        6.69      7.48 o 
  -9   8   3       10.63       26.70      9.59 o 
  -8   8   3        6.19       22.27      8.22 o 
  -7   8   3        0.09       -1.76      4.70 o 
  -6   8   3      105.87      122.12      7.05 o 
  -5   8   3      544.14      557.60     27.54 o 
  -4   8   3      111.49       95.49      8.16 o 
  -3   8   3      158.90      154.79      9.90 o 
  -2   8   3       73.34       77.16      6.84 o 
  -1   8   3       10.53       20.15      4.70 o 
   0   8   3      867.24      907.74     45.65 o 
   1   8   3       35.18       28.15      5.28 o 
   2   8   3        0.00       15.36      6.35 o 
   3   8   3     1070.77     1116.53     29.74 o 
   4   8   3      663.35      631.54     27.73 o 
   5   8   3      527.51      557.98     21.72 o 
   6   8   3      137.80      142.22      8.73 o 
   7   8   3      275.16      254.82      8.32 o 
   8   8   3       33.77       40.58      6.74 o 
   9   8   3      302.21      307.42     22.40 o 
  10   8   3        0.19       -0.19      8.45 o 
  -8   9   3       18.89       27.38      8.28 o 
  -7   9   3      361.83      346.47     13.82 o 
  -6   9   3       55.33       60.90      5.81 o 
  -5   9   3        7.94       10.90      5.37 o 
  -4   9   3        0.53       -5.18      5.18 o 
  -3   9   3      271.43      258.51     16.27 o 
  -2   9   3        5.42       -3.43      4.65 o 
  -1   9   3      656.71      652.80     28.85 o 
   0   9   3      514.74      567.12     25.87 o 
   1   9   3      271.21      233.15      8.57 o 
   2   9   3      531.71      524.72     31.60 o 
   3   9   3      125.85      133.16      9.75 o 
   4   9   3       19.61       13.68      5.76 o 
   5   9   3        5.99        6.14      5.89 o 
   6   9   3        6.03        2.08      6.49 o 
   7   9   3       94.30      112.60      7.62 o 
   8   9   3      378.21      332.82     20.76 o 
   9   9   3        1.21       -4.76     10.08 o 
  -8  10   3      132.92      153.47     18.28 o 
  -7  10   3       34.96       50.58      5.54 o 
  -6  10   3        0.10       -7.83      7.83 o 
  -5  10   3      717.22      701.92     36.62 o 
  -4  10   3        0.24        2.34      4.28 o 
  -3  10   3      453.11      435.87     23.00 o 
  -2  10   3       14.21       18.98      5.53 o 
  -1  10   3      144.74      138.36      6.71 o 
   0  10   3      522.42      544.84     27.16 o 
   1  10   3      813.48      780.21     24.16 o 
   2  10   3        3.59       -3.85      6.67 o 
   3  10   3      498.31      473.88     23.63 o 
   4  10   3       14.35       23.95      5.37 o 
   5  10   3       48.90       50.04      5.85 o 
   6  10   3       75.22       96.50      6.65 o 
   7  10   3        0.42        7.91      6.87 o 
   8  10   3        0.90        3.59      8.32 o 
   9  10   3      310.68      302.88     26.08 o 
  -7  11   3      580.26      583.45     18.25 o 
  -6  11   3      247.36      267.05     18.96 o 
  -5  11   3      134.57      144.97      5.20 o 
  -4  11   3      145.46      151.62      5.98 o 
  -3  11   3        1.67       10.30      7.04 o 
  -2  11   3      236.95      227.86     10.57 o 
  -1  11   3      345.02      349.26     14.60 o 
   0  11   3       29.34       33.51      6.99 o 
   1  11   3      204.32      216.06      8.33 o 
   2  11   3      511.55      463.57     19.91 o 
   3  11   3        0.02       -3.19      5.82 o 
   4  11   3      232.19      221.49     12.86 o 
   5  11   3       38.49       32.69      5.63 o 
   6  11   3      147.27      132.49      9.28 o 
   7  11   3       64.30       61.67     14.87 o 
   8  11   3       20.37       20.11      8.79 o 
   9  11   3        0.29       11.90     11.37 o 
  -7  12   3      138.22      141.90      5.34 o 
  -6  12   3       19.73       27.30     12.80 o 
  -5  12   3      607.57      640.27     32.07 o 
  -4  12   3      366.12      373.36     13.07 o 
  -3  12   3      256.89      252.74     15.05 o 
  -2  12   3        4.96       15.46      5.59 o 
  -1  12   3       10.64       13.30      4.47 o 
   0  12   3       15.33        9.72      4.87 o 
   1  12   3      467.29      449.50     27.77 o 
   2  12   3      160.96      162.19     20.33 o 
   3  12   3      547.07      552.04     16.74 o 
   4  12   3      758.68      718.49     27.32 o 
   5  12   3       61.75       56.04      5.82 o 
   6  12   3      125.12      111.54     22.54 o 
   7  12   3       12.33       26.98      7.10 o 
   8  12   3      110.31      105.14      8.20 o 
  -6  13   3       85.03       93.43      6.29 o 
  -5  13   3       28.64       40.97      9.31 o 
  -4  13   3       31.10       50.67      5.14 o 
  -3  13   3      492.94      501.92     20.82 o 
  -2  13   3      445.88      404.77     19.70 o 
  -1  13   3      592.22      552.25     35.27 o 
   0  13   3      749.11      711.11     23.75 o 
   1  13   3        8.06       29.03      9.32 o 
   2  13   3       25.48       32.24      7.14 o 
   3  13   3      352.54      335.57     10.29 o 
   4  13   3        2.28        4.32      6.12 o 
   5  13   3      148.45      141.17     10.18 o 
   6  13   3        1.25        1.24      6.85 o 
   7  13   3        0.99        0.84      7.26 o 
   8  13   3       79.72       70.87      8.34 o 
  -5  14   3      620.19      628.82     36.56 o 
  -4  14   3       43.35       49.83      5.37 o 
  -3  14   3        5.35        9.70      5.17 o 
  -2  14   3        5.87       20.09     12.97 o 
  -1  14   3       38.23       50.72      6.93 o 
   0  14   3        3.01       26.92      7.55 o 
   1  14   3     1017.10      962.88     25.05 o 
   2  14   3      160.40      185.64     16.05 o 
   3  14   3        0.55       -2.88      6.48 o 
   4  14   3       20.57       32.59      5.81 o 
   5  14   3        3.77       16.39      5.99 o 
   6  14   3      116.73      125.50     16.16 o 
   7  14   3       16.86       24.15      7.96 o 
  -4  15   3       33.54       45.22      8.83 o 
  -3  15   3        0.46       -4.94      4.94 o 
  -2  15   3       35.82       56.82      7.49 o 
  -1  15   3      535.29      491.59     17.11 o 
   0  15   3       18.22       17.39      6.14 o 
   1  15   3        1.30        0.66      5.64 o 
   2  15   3       55.15       64.15      6.02 o 
   3  15   3        5.47       14.92      7.77 o 
   4  15   3       68.38       86.41      7.49 o 
   5  15   3       70.07       79.54      6.68 o 
   6  15   3        0.01       -5.21      6.87 o 
  -3  16   3        0.74       -5.74      5.74 o 
  -2  16   3       11.04        9.19      7.57 o 
  -1  16   3       26.99       43.27      6.20 o 
   0  16   3        4.76       -0.84      5.34 o 
   1  16   3      131.61      133.37      7.07 o 
   2  16   3       84.45       92.15      7.04 o 
   3  16   3       99.21      106.67      6.34 o 
   4  16   3        0.53        0.13      6.47 o 
   5  16   3        6.19       22.33      7.33 o 
  -1  17   3        1.59        2.14      6.54 o 
   0  17   3      165.23      164.30      6.54 o 
   1  17   3        7.21        3.94      7.50 o 
   2  17   3        0.41       -5.52      6.39 o 
   3  17   3       26.97       29.31      6.34 o 
  -1 -17   4        1.20       21.22      6.27 o 
  -4 -16   4       60.12       83.41      9.04 o 
  -3 -16   4       96.80       83.64      7.11 o 
  -2 -16   4       66.80       61.27     11.46 o 
  -1 -16   4       44.21       43.23      6.44 o 
   0 -16   4       20.07       19.10      5.68 o 
   1 -16   4       38.80       40.12      6.11 o 
   2 -16   4      100.61      103.52     11.93 o 
  -5 -15   4        0.94        3.49     19.75 o 
  -4 -15   4        0.07       -6.87      6.87 o 
  -3 -15   4      169.56      189.56      7.17 o 
  -2 -15   4       50.29       22.60     11.57 o 
  -1 -15   4       98.64      109.08      9.06 o 
   0 -15   4       41.61       36.89      5.38 o 
   1 -15   4       42.40       39.20      5.42 o 
   2 -15   4       18.71       36.44     14.37 o 
   3 -15   4      100.24       92.81      5.61 o 
   4 -15   4        5.28        9.52      8.33 o 
  -6 -14   4       43.73       48.95      8.90 o 
  -5 -14   4       74.92       77.13      8.90 o 
  -4 -14   4        6.13       -0.91      8.52 o 
  -3 -14   4        7.72        6.98      6.56 o 
  -2 -14   4        0.69        3.13      5.70 o 
  -1 -14   4      728.56      727.75     37.24 o 
   0 -14   4      385.10      388.96     22.55 o 
   1 -14   4      359.04      303.42     18.25 o 
   2 -14   4        3.56       -4.04     10.24 o 
   3 -14   4        0.00       -3.18     11.52 o 
   4 -14   4        3.21       11.05     10.45 o 
   5 -14   4        0.45        5.77      6.34 o 
  -7 -13   4        1.49       23.04      8.76 o 
  -6 -13   4        8.13       26.92      8.49 o 
  -5 -13   4        5.30       12.59      8.22 o 
  -4 -13   4        2.85       12.59      8.22 o 
  -3 -13   4      104.79      119.15      7.44 o 
  -2 -13   4       20.08       20.90     10.62 o 
  -1 -13   4        0.73       10.97      6.08 o 
   0 -13   4     1001.92      963.14     39.79 o 
   1 -13   4      157.16      157.29      7.49 o 
   2 -13   4       91.59       78.84      7.27 o 
   3 -13   4        8.45        8.36     13.75 o 
   4 -13   4       70.04       80.70      9.43 o 
   5 -13   4      157.50      165.65      5.16 o 
   6 -13   4       39.77       58.05     13.41 o 
  -8 -12   4        1.18        5.14      8.90 o 
  -7 -12   4      194.74      179.42     18.02 o 
  -6 -12   4       34.41       69.16      9.68 o 
  -5 -12   4      206.20      196.71     23.05 o 
  -4 -12   4        0.31       20.91      7.94 o 
  -3 -12   4       57.45       52.42      8.22 o 
  -2 -12   4      253.82      224.53     39.90 o 
  -1 -12   4      162.49      179.02     14.04 o 
   0 -12   4        5.67       16.69      5.20 o 
   1 -12   4      137.39      138.01      8.79 o 
   2 -12   4      232.58      246.97     14.54 o 
   3 -12   4      268.44      251.07     11.24 o 
   4 -12   4       22.41       43.58      5.66 o 
   5 -12   4      136.47      130.96     11.41 o 
   6 -12   4        0.33        3.57      5.38 o 
  -8 -11   4       58.17       57.58      8.90 o 
  -7 -11   4       10.32       18.11      6.66 o 
  -6 -11   4      169.61      176.25      8.35 o 
  -5 -11   4        3.07       11.62      7.67 o 
  -4 -11   4        0.13        6.78      7.67 o 
  -3 -11   4       20.67       13.14      6.32 o 
  -2 -11   4      101.08       80.78     14.70 o 
  -1 -11   4      201.12      203.52      7.66 o 
   0 -11   4     1449.43     1408.11     59.49 o 
   1 -11   4      378.68      350.10     11.60 o 
   2 -11   4       25.98       29.35      7.04 o 
   3 -11   4      443.43      455.38     16.84 o 
   4 -11   4       91.93      117.28      8.27 o 
   5 -11   4      291.99      299.62      7.89 o 
   6 -11   4       20.30       18.34      5.96 o 
   7 -11   4        3.37        2.35      5.43 o 
  -9 -10   4       98.21       90.93      9.17 o 
  -8 -10   4        3.84        9.68      8.49 o 
  -7 -10   4      129.38      128.95     28.28 o 
  -6 -10   4       15.84       25.95      7.94 o 
  -5 -10   4      137.88      136.97      8.33 o 
  -4 -10   4      497.79      496.09      8.78 o 
  -3 -10   4      137.82      157.70      6.88 o 
  -2 -10   4       71.87       60.77      5.73 o 
  -1 -10   4        5.76       10.82      5.09 o 
   0 -10   4       75.33       59.29      7.33 o 
   1 -10   4      355.50      341.44      9.11 o 
   2 -10   4      437.35      426.76     21.04 o 
   3 -10   4       73.57       61.24      5.52 o 
   4 -10   4       81.25      102.76     10.29 o 
   5 -10   4       13.34       13.77      4.25 o 
   6 -10   4       12.75       22.37      5.00 o 
   7 -10   4      206.07      204.00      7.44 o 
   8 -10   4        7.81       33.11     10.23 o 
  -9  -9   4       30.22       28.06      8.90 o 
  -8  -9   4        6.23       -8.08      8.08 o 
  -7  -9   4       13.96        3.54     25.95 o 
  -6  -9   4        6.08       15.60     13.94 o 
  -5  -9   4      449.19      424.16      8.77 o 
  -4  -9   4       64.56       62.91     13.94 o 
  -3  -9   4     1018.52     1010.65     34.60 o 
  -2  -9   4       80.18       75.76      7.94 o 
  -1  -9   4      146.04      163.51      9.73 o 
   0  -9   4     2026.30     1967.52     74.89 o 
   1  -9   4      208.74      198.42      6.26 o 
   2  -9   4      419.02      413.29     10.60 o 
   3  -9   4      275.11      273.93     13.15 o 
   4  -9   4       56.36       63.19      7.27 o 
   5  -9   4      256.31      243.61      6.04 o 
   6  -9   4       51.59       52.69      4.53 o 
   7  -9   4       11.83       18.66      4.68 o 
   8  -9   4        0.37       14.91      5.01 o 
  -9  -8   4       82.25       93.85     17.04 o 
  -8  -8   4       45.29       44.46     10.85 o 
  -7  -8   4      620.80      574.66     22.88 o 
  -6  -8   4       57.23       73.59     13.36 o 
  -5  -8   4      377.33      358.28     22.29 o 
  -4  -8   4      150.83      166.69      7.94 o 
  -3  -8   4       14.26       14.14      7.39 o 
  -2  -8   4      104.99      103.88      6.65 o 
  -1  -8   4      747.62      734.83     15.75 o 
   0  -8   4      243.23      240.56     13.37 o 
   1  -8   4      814.88      753.77     28.64 o 
   2  -8   4       23.63       34.57      4.81 o 
   3  -8   4      107.24      113.52     12.08 o 
   4  -8   4     3275.06     3201.17    128.13 o 
   5  -8   4      613.21      585.05     19.88 o 
   6  -8   4      220.07      202.23      5.49 o 
   7  -8   4        5.59       23.71      5.20 o 
   8  -8   4       30.99       17.22      5.31 o 
 -10  -7   4       49.67       41.64      8.90 o 
  -9  -7   4       46.13       41.83     14.72 o 
  -8  -7   4        6.12       13.12      8.08 o 
  -7  -7   4      459.90      433.13     13.57 o 
  -6  -7   4       99.99       90.58      7.17 o 
  -5  -7   4      169.18      162.84      8.91 o 
  -4  -7   4       94.75      112.98      7.67 o 
  -3  -7   4      211.16      249.92     24.03 o 
  -2  -7   4      104.10      116.36      5.38 o 
  -1  -7   4       27.81       47.11      5.34 o 
   0  -7   4       34.70       33.16      5.88 o 
   1  -7   4      121.71      146.47     10.23 o 
   2  -7   4      475.06      485.09     18.70 o 
   3  -7   4     1427.65     1353.35     52.63 o 
   4  -7   4       24.16       26.60      7.04 o 
   5  -7   4      145.83      120.90      6.15 o 
   6  -7   4       82.14       91.07      6.16 o 
   7  -7   4       58.56       62.39      7.15 o 
   8  -7   4       20.39        9.89      5.27 o 
   9  -7   4        6.67        9.62      6.67 o 
 -10  -6   4       39.60       42.11      8.90 o 
  -9  -6   4        1.05        2.32     11.62 o 
  -8  -6   4       10.75       16.52      8.08 o 
  -7  -6   4      364.74      396.24     14.34 o 
  -6  -6   4      206.49      231.04      6.79 o 
  -5  -6   4       14.62       10.65      7.39 o 
  -4  -6   4     1235.05     1273.74     48.42 o 
  -3  -6   4      377.66      346.79     12.41 o 
  -2  -6   4      543.64      604.34     16.75 o 
  -1  -6   4      106.28      113.19      8.33 o 
   0  -6   4     3008.96     3242.72    138.72 o 
   1  -6   4      122.13      130.66     10.15 o 
   2  -6   4       16.88       15.43      4.63 o 
   3  -6   4      213.78      179.76      7.44 o 
   4  -6   4      580.91      590.17     27.89 o 
   5  -6   4      527.70      496.02     12.26 o 
   6  -6   4      144.37      159.72      9.54 o 
   7  -6   4        1.27        5.61      8.78 o 
   8  -6   4      101.84      114.31      8.11 o 
   9  -6   4        0.30        7.19     13.38 o 
 -10  -5   4       18.62       18.17      7.19 o 
  -9  -5   4        0.58        4.04      6.61 o 
  -8  -5   4      227.04      254.99     16.44 o 
  -7  -5   4     1125.99     1109.12     37.28 o 
  -6  -5   4        4.00       54.86      6.86 o 
  -5  -5   4     2468.77     2496.85     47.63 o 
  -4  -5   4      365.21      380.20      8.23 o 
  -3  -5   4     1532.63     1648.67     46.18 o 
  -2  -5   4      745.93      775.98      8.11 o 
  -1  -5   4      604.22      620.82     19.10 o 
   0  -5   4     1064.00     1123.39     51.97 o 
   1  -5   4        1.26        6.51      6.39 o 
   2  -5   4     1579.57     1623.74     53.47 o 
   3  -5   4     1287.78     1292.76     40.67 o 
   4  -5   4      259.72      235.47      4.82 o 
   5  -5   4      359.32      339.38      5.90 o 
   6  -5   4      232.85      269.08     10.52 o 
   7  -5   4      118.56      110.35      6.47 o 
   8  -5   4        9.61       13.81     13.36 o 
   9  -5   4       38.72       35.12      6.92 o 
 -10  -4   4       69.93       76.63      7.06 o 
  -9  -4   4      308.13      310.51      9.20 o 
  -8  -4   4        2.15       25.96     15.60 o 
  -7  -4   4      217.48      239.69     14.11 o 
  -6  -4   4        1.99       11.93      6.00 o 
  -5  -4   4       15.61       12.31      5.82 o 
  -4  -4   4     1167.18     1139.10      8.79 o 
  -3  -4   4        3.27        3.61      6.49 o 
  -2  -4   4       47.48       37.86      6.53 o 
  -1  -4   4       56.92       37.78      6.19 o 
   0  -4   4        0.17       -5.42      5.42 o 
   1  -4   4       34.38       28.61      5.80 o 
   2  -4   4     7243.97     7186.38    278.44 o 
   3  -4   4     3154.51     3159.56    106.69 o 
   4  -4   4     2712.01     2680.56     86.26 o 
   5  -4   4       78.11       60.44     14.61 o 
   6  -4   4        2.10       13.22      5.30 o 
   7  -4   4      146.31      153.42     10.77 o 
   8  -4   4      227.53      239.46     26.21 o 
   9  -4   4        0.98        8.68      5.42 o 
  10  -4   4       10.96       25.59      7.37 o 
 -10  -3   4        5.71       12.52      6.27 o 
  -9  -3   4      164.82      162.71     13.92 o 
  -8  -3   4      128.64      122.90      9.09 o 
  -7  -3   4        4.52       10.03      6.39 o 
  -6  -3   4      118.61      138.89      6.15 o 
  -5  -3   4      477.92      487.44     16.69 o 
  -4  -3   4       49.19       71.37      6.00 o 
  -3  -3   4      865.82      913.80     13.98 o 
  -2  -3   4      182.05      232.04      7.05 o 
  -1  -3   4      707.59      734.63     22.62 o 
   0  -3   4     1916.18     1888.86     87.34 o 
   1  -3   4      229.73      294.37     12.54 o 
   2  -3   4      664.98      671.78     19.30 o 
   3  -3   4        4.99       16.80      6.24 o 
   4  -3   4     1106.55     1076.84     84.40 o 
   5  -3   4      521.72      495.82     15.82 o 
   6  -3   4      335.65      337.17     15.14 o 
   7  -3   4       51.71       46.89      4.79 o 
   8  -3   4      317.79      294.11     16.39 o 
   9  -3   4        0.17        4.11      9.53 o 
  10  -3   4        9.25       28.60      6.80 o 
 -10  -2   4       16.32       25.98      6.32 o 
  -9  -2   4      166.36      169.54     11.24 o 
  -8  -2   4       32.04       35.06      5.92 o 
  -7  -2   4     1101.15     1133.01     64.31 o 
  -6  -2   4      774.14      799.63     56.29 o 
  -5  -2   4       34.79       47.33      6.51 o 
  -4  -2   4      304.85      223.36      5.62 o 
  -3  -2   4     1154.38     1088.55     34.69 o 
  -2  -2   4      473.69      484.42      9.94 o 
  -1  -2   4        6.85        4.65      6.35 o 
   0  -2   4     5671.71     5994.78    257.70 o 
   1  -2   4     2725.98     2859.79    128.02 o 
   2  -2   4     4016.73     3735.81    163.59 o 
   3  -2   4      307.19      319.73     14.48 o 
   4  -2   4     7565.95     7442.01    204.73 o 
   5  -2   4       24.31       24.52      6.23 o 
   6  -2   4      308.63      362.62     20.53 o 
   7  -2   4      476.42      477.53     16.74 o 
   8  -2   4      351.48      353.57     16.06 o 
   9  -2   4        8.10       14.50      6.63 o 
  10  -2   4      323.88      364.28     11.07 o 
 -10  -1   4        6.07       19.65      6.32 o 
  -9  -1   4      506.41      508.18     27.05 o 
  -8  -1   4        3.46       10.67      6.26 o 
  -7  -1   4      926.74      926.16     58.18 o 
  -6  -1   4       86.35       85.58      9.56 o 
  -5  -1   4      141.96      158.83      6.62 o 
  -4  -1   4        2.97       17.44      5.51 o 
  -3  -1   4     2800.89     3019.12    106.29 o 
  -2  -1   4      244.60      301.41     11.64 o 
  -1  -1   4      124.58      144.63      6.78 o 
   0  -1   4     3431.01     3460.95     81.17 o 
   1  -1   4     5827.29     5627.28    202.49 o 
   2  -1   4      329.46      320.03     14.39 o 
   3  -1   4      888.76      893.25     18.01 o 
   4  -1   4     2856.47     2635.77     45.20 o 
   5  -1   4      895.53      838.79     13.22 o 
   6  -1   4     1196.53     1110.94      9.06 o 
   7  -1   4        2.20       16.17      8.22 o 
   8  -1   4      585.17      589.34     14.21 o 
   9  -1   4       62.57       83.24     10.05 o 
  10  -1   4       25.38       45.47      6.74 o 
 -10   0   4      240.81      280.77     21.04 o 
  -9   0   4        7.69        6.71      5.91 o 
  -8   0   4       31.50       34.26      5.42 o 
  -7   0   4      270.02      296.49      9.50 o 
  -6   0   4      118.09      110.98      6.71 o 
  -5   0   4     1522.23     1508.25     59.18 o 
  -4   0   4     1909.09     1896.31     52.20 o 
  -3   0   4     4303.91     4588.81    158.37 o 
  -2   0   4        0.22        2.34      5.44 o 
  -1   0   4     6462.00     7027.15    209.42 o 
   0   0   4     6930.74     7333.41    130.92 o 
   1   0   4      474.25      535.35      9.00 o 
   2   0   4     1937.51     1710.09    284.44 o 
   3   0   4     3093.30     2987.77    516.71 o 
   4   0   4      625.86      523.99     88.06 o 
   5   0   4      812.90      743.98    115.41 o 
   6   0   4       28.29       24.13      4.94 o 
   7   0   4      127.22      130.71     16.27 o 
   8   0   4        0.19        5.07      5.65 o 
   9   0   4        1.12       -2.76      7.23 o 
  10   0   4       94.57       96.69      6.81 o 
 -10   1   4      189.81      195.12      6.34 o 
  -9   1   4       69.62       83.03      7.10 o 
  -8   1   4      220.99      214.13     11.84 o 
  -7   1   4      153.79      158.29      5.82 o 
  -6   1   4       52.59       57.34      5.14 o 
  -5   1   4       11.49       12.51      5.12 o 
  -4   1   4      446.93      412.66     17.47 o 
  -3   1   4      361.65      378.10     17.30 o 
  -2   1   4        0.52       10.07      6.93 o 
  -1   1   4     3697.43     4112.32    129.32 o 
   0   1   4     2855.16     2799.35     51.09 o 
   1   1   4       93.98       66.23      8.40 o 
   2   1   4      821.58      822.49     18.35 o 
   3   1   4     3643.82     3757.36    134.13 o 
   4   1   4      335.71      328.05      6.23 o 
   5   1   4       90.67       87.66      7.88 o 
   6   1   4       68.12       60.60      4.89 o 
   7   1   4       26.93        7.24     11.90 o 
   8   1   4        4.78        4.01      4.99 o 
   9   1   4        7.76       32.11     13.02 o 
  10   1   4       16.02       12.91      5.78 o 
 -10   2   4      402.15      390.24     15.78 o 
  -9   2   4       88.39       95.32     10.40 o 
  -8   2   4      928.85      874.16     37.70 o 
  -7   2   4      220.85      211.05     14.04 o 
  -6   2   4     2471.28     2428.84    106.67 o 
  -5   2   4     1955.72     1910.28     65.40 o 
  -4   2   4     1138.90     1154.05     40.77 o 
  -3   2   4        3.62        5.59      5.47 o 
  -2   2   4     5196.18     5405.66    282.76 o 
  -1   2   4      422.44      455.32     26.46 o 
   0   2   4     3674.40     3805.08    222.59 o 
   1   2   4        0.20       -3.85      6.11 o 
   2   2   4      547.18      458.15     21.43 o 
   3   2   4     1153.22     1143.61     14.80 o 
   4   2   4       38.32       64.97      5.76 o 
   5   2   4      336.62      312.86      7.13 o 
   6   2   4       82.28       84.36      6.03 o 
   7   2   4      211.09      217.11      6.22 o 
   8   2   4        0.50       -3.67      7.99 o 
   9   2   4       18.51       21.20      6.12 o 
  10   2   4       33.13       41.77      6.80 o 
 -10   3   4       19.77       23.41      6.99 o 
  -9   3   4        4.26        8.12      5.04 o 
  -8   3   4      276.30      272.15      9.20 o 
  -7   3   4        5.55        3.42      5.68 o 
  -6   3   4        3.00        0.09      5.37 o 
  -5   3   4       18.25       22.85      4.60 o 
  -4   3   4      171.38      190.52      5.04 o 
  -3   3   4       32.81       38.91     10.27 o 
  -2   3   4     4618.39     4826.31    321.22 o 
  -1   3   4      143.28      154.66     10.32 o 
   0   3   4        3.50       14.17      7.00 o 
   1   3   4        5.95       10.42      5.90 o 
   2   3   4        0.43        2.92      5.29 o 
   3   3   4      672.90      694.76     36.91 o 
   4   3   4     3342.92     3312.99    171.20 o 
   5   3   4       57.41       62.54      6.64 o 
   6   3   4     1180.31     1120.80     35.67 o 
   7   3   4        2.15        2.30      7.22 o 
   8   3   4      493.03      485.12     24.03 o 
   9   3   4       97.47      102.06      8.16 o 
  10   3   4      212.97      233.47      7.23 o 
 -10   4   4        0.00       11.48      6.34 o 
  -9   4   4      221.12      218.95     14.15 o 
  -8   4   4      257.88      267.89      9.84 o 
  -7   4   4      142.89      140.04      8.94 o 
  -6   4   4      375.29      366.80     25.73 o 
  -5   4   4        0.04        6.46      7.55 o 
  -4   4   4     2146.14     2222.85    119.26 o 
  -3   4   4     3476.85     3556.20    186.20 o 
  -2   4   4     1004.24     1043.91     57.97 o 
  -1   4   4        8.36       10.28      5.76 o 
   0   4   4     5399.96     5531.77    343.92 o 
   1   4   4       12.01        9.56      5.73 o 
   2   4   4      524.81      444.23     12.15 o 
   3   4   4      430.69      486.76     29.88 o 
   4   4   4      336.91      357.17     12.02 o 
   5   4   4      886.94      890.80     13.60 o 
   6   4   4      304.60      296.78     13.38 o 
   7   4   4       99.62       98.44      8.37 o 
   8   4   4      385.35      369.83      8.91 o 
   9   4   4       20.52       17.37      6.66 o 
  10   4   4       14.26       10.94      7.59 o 
  -9   5   4       34.54       54.54      8.87 o 
  -8   5   4        8.21       18.82      8.98 o 
  -7   5   4      277.90      271.78     12.67 o 
  -6   5   4        6.85        9.43      6.11 o 
  -5   5   4       13.74        0.55      5.11 o 
  -4   5   4       64.11       76.79      8.39 o 
  -3   5   4     1336.21     1372.62     88.39 o 
  -2   5   4     1785.39     1790.24     98.42 o 
  -1   5   4      183.31      194.02     10.29 o 
   0   5   4      286.70      298.90     12.71 o 
   1   5   4        4.83       16.38      5.76 o 
   2   5   4     1720.02     2085.95     71.85 o 
   3   5   4      537.82      563.57     20.97 o 
   4   5   4      269.22      228.73     11.24 o 
   5   5   4      227.34      218.98     11.24 o 
   6   5   4      690.08      680.32     13.20 o 
   7   5   4      153.59      151.47      7.20 o 
   8   5   4        6.55       14.15      7.16 o 
   9   5   4        2.28       -2.96      9.04 o 
  10   5   4        0.31       -7.41      7.41 o 
  -9   6   4      220.31      215.05     15.07 o 
  -8   6   4       29.25       36.84      6.26 o 
  -7   6   4      207.57      210.31     15.09 o 
  -6   6   4      548.73      537.47     30.28 o 
  -5   6   4      358.57      365.47     25.24 o 
  -4   6   4       48.54       52.52      6.21 o 
  -3   6   4      378.28      382.78     19.42 o 
  -2   6   4       23.46       23.76      5.13 o 
  -1   6   4       39.62       52.84      5.37 o 
   0   6   4      383.15      350.82     25.14 o 
   1   6   4     1206.79     1333.89     64.24 o 
   2   6   4      315.49      269.73     14.22 o 
   3   6   4      937.90     1020.06     45.90 o 
   4   6   4      536.14      544.78     20.12 o 
   5   6   4      193.12      215.08     13.56 o 
   6   6   4      889.85      819.62     84.06 o 
   7   6   4     1222.93     1107.70     62.17 o 
   8   6   4      342.52      329.12     51.55 o 
   9   6   4        6.93       14.72     11.62 o 
  10   6   4        5.33        7.36      8.76 o 
  -9   7   4       41.06       55.47      7.16 o 
  -8   7   4       10.58       15.12      5.94 o 
  -7   7   4      521.99      541.33     24.86 o 
  -6   7   4      238.79      238.10     11.12 o 
  -5   7   4       73.61       89.36     11.29 o 
  -4   7   4       34.62       28.29      7.83 o 
  -3   7   4      542.34      577.25     27.61 o 
  -2   7   4        0.47       -4.53      4.53 o 
  -1   7   4      362.65      378.26     12.37 o 
   0   7   4      452.49      458.94     28.51 o 
   1   7   4     3236.11     3459.77    180.61 o 
   2   7   4       74.05      121.73      6.90 o 
   3   7   4        4.10        8.04      6.84 o 
   4   7   4      327.53      277.58     14.35 o 
   5   7   4       25.97       31.03      6.46 o 
   6   7   4     1507.87     1440.20     65.52 o 
   7   7   4      251.57      265.73     30.81 o 
   8   7   4      155.78      167.22     14.14 o 
   9   7   4        2.76        1.94     11.62 o 
  10   7   4      162.41      183.29     10.24 o 
  -8   8   4       53.78       67.02      6.93 o 
  -7   8   4      162.38      153.16     10.89 o 
  -6   8   4      441.49      420.94     30.50 o 
  -5   8   4      120.91      118.25      4.50 o 
  -4   8   4      238.94      257.19      8.45 o 
  -3   8   4       91.45       81.14      7.49 o 
  -2   8   4      321.73      360.69     17.68 o 
  -1   8   4       37.64       44.89      6.43 o 
   0   8   4     1541.08     1612.82     99.05 o 
   1   8   4      242.98      225.41      8.17 o 
   2   8   4      216.39      217.35     13.50 o 
   3   8   4       10.71       10.35      5.96 o 
   4   8   4        1.98       -1.39      5.76 o 
   5   8   4      235.80      239.62      8.22 o 
   6   8   4      144.78      149.46      7.65 o 
   7   8   4       66.15       68.35      8.55 o 
   8   8   4       69.23       89.07     13.75 o 
   9   8   4       90.76       72.05     12.40 o 
  10   8   4      230.51      248.11     10.61 o 
  -8   9   4        1.97        9.13      5.42 o 
  -7   9   4       86.50       96.18     18.09 o 
  -6   9   4        4.42        0.38     17.27 o 
  -5   9   4      181.41      181.71     13.53 o 
  -4   9   4      364.33      376.07     22.28 o 
  -3   9   4       64.21       53.18      4.75 o 
  -2   9   4       31.29       27.97      4.60 o 
  -1   9   4      183.80      165.38     10.46 o 
   0   9   4       33.67       43.54      6.54 o 
   1   9   4       18.55       16.87      5.22 o 
   2   9   4       26.31       24.03      6.57 o 
   3   9   4      982.64     1020.82     41.51 o 
   4   9   4     1416.66     1436.49     54.23 o 
   5   9   4     1292.64     1277.50     58.46 o 
   6   9   4      316.68      315.65     15.09 o 
   7   9   4      175.49      152.54      7.38 o 
   8   9   4      431.01      468.78     24.81 o 
   9   9   4       15.12       16.53      9.40 o 
  -8  10   4       20.28       36.59      6.34 o 
  -7  10   4       66.73       68.10     16.21 o 
  -6  10   4      143.03      145.22      5.81 o 
  -5  10   4      112.51      107.04      5.11 o 
  -4  10   4      131.16      136.35     10.12 o 
  -3  10   4      300.89      292.57     16.20 o 
  -2  10   4      683.79      683.04     36.80 o 
  -1  10   4      175.51      200.01     14.45 o 
   0  10   4      450.61      431.66     25.19 o 
   1  10   4       20.18       20.23      5.42 o 
   2  10   4      896.88      898.54     52.74 o 
   3  10   4       89.62       81.01      7.23 o 
   4  10   4      460.07      423.82     18.02 o 
   5  10   4       42.11       44.54      6.07 o 
   6  10   4      324.55      285.35     11.58 o 
   7  10   4       43.85       51.20      7.92 o 
   8  10   4       71.61       73.79     10.41 o 
   9  10   4       21.29       32.04     10.82 o 
  -7  11   4        0.17        2.10      6.11 o 
  -6  11   4      327.34      346.24     15.89 o 
  -5  11   4       59.66       50.63      5.10 o 
  -4  11   4      366.16      364.80     30.22 o 
  -3  11   4      211.44      210.76     11.03 o 
  -2  11   4        8.82       11.55      6.43 o 
  -1  11   4       55.78       61.94      4.93 o 
   0  11   4        3.30        8.15      6.26 o 
   1  11   4      259.80      224.42     11.24 o 
   2  11   4      513.09      458.92     31.56 o 
   3  11   4      319.29      327.82     17.02 o 
   4  11   4      310.23      331.66     12.20 o 
   5  11   4      122.34      106.81      6.62 o 
   6  11   4       10.84        8.27      6.67 o 
   7  11   4       39.66       41.44      6.94 o 
   8  11   4       11.72       16.56      8.11 o 
   9  11   4       24.25       15.06     23.63 o 
  -6  12   4       65.35       76.96      6.71 o 
  -5  12   4        9.34       18.38      5.10 o 
  -4  12   4       25.53       29.44      5.57 o 
  -3  12   4        7.60       24.74      5.37 o 
  -2  12   4       12.80       16.83      6.98 o 
  -1  12   4      138.98      142.38      5.66 o 
   0  12   4     1353.08     1311.73     42.86 o 
   1  12   4      452.04      496.58     26.04 o 
   2  12   4      105.20      111.15      6.55 o 
   3  12   4       11.37        3.29      5.42 o 
   4  12   4        0.21        4.64      6.54 o 
   5  12   4      197.03      189.41      9.43 o 
   6  12   4      165.14      157.26     11.86 o 
   7  12   4      153.08      162.27      7.32 o 
   8  12   4       46.32       29.28     17.75 o 
  -6  13   4       86.02       98.06     12.88 o 
  -5  13   4       54.97       63.28      5.41 o 
  -4  13   4      165.35      181.65     18.34 o 
  -3  13   4       68.58       66.98      4.73 o 
  -2  13   4      152.50      135.15     10.53 o 
  -1  13   4        0.75       -5.61      5.61 o 
   0  13   4       60.16       76.87      7.60 o 
   1  13   4        4.41        9.28      5.57 o 
   2  13   4      206.72      189.14     20.93 o 
   3  13   4        0.83        0.78      6.20 o 
   4  13   4       92.75      112.64      6.77 o 
   5  13   4        8.42       10.18      5.93 o 
   6  13   4       66.37       72.55      6.89 o 
   7  13   4      160.74      136.46     23.46 o 
   8  13   4        3.59       14.85      9.76 o 
  -5  14   4       28.40       28.64      5.92 o 
  -4  14   4       92.80       78.95      6.09 o 
  -3  14   4        0.20       11.76      5.75 o 
  -2  14   4       23.49       26.11      5.75 o 
  -1  14   4       55.36       52.55      6.00 o 
   0  14   4      170.13      160.90     12.53 o 
   1  14   4       29.35       47.75      7.99 o 
   2  14   4      155.16      142.75      6.70 o 
   3  14   4        3.46        4.55      5.62 o 
   4  14   4        0.38        7.38      6.04 o 
   5  14   4       32.40       34.94      6.08 o 
   6  14   4       24.93       27.05      6.70 o 
   7  14   4       87.37       62.01     13.69 o 
  -4  15   4       22.34       24.78     10.17 o 
  -3  15   4      141.78      146.23     13.42 o 
  -2  15   4       57.00       50.74     10.17 o 
  -1  15   4       63.67       65.72     13.10 o 
   0  15   4      194.85      182.78      9.17 o 
   1  15   4       22.39       23.72      5.81 o 
   2  15   4        0.09        2.38      7.68 o 
   3  15   4        0.36        3.27      7.16 o 
   4  15   4       68.23       81.23      6.33 o 
   5  15   4        0.01        3.47      6.32 o 
   6  15   4       38.36       48.27      6.72 o 
  -3  16   4        0.13        7.08      8.50 o 
  -2  16   4       50.40       48.84      9.34 o 
  -1  16   4       15.13       14.43      9.11 o 
   0  16   4        0.10       -2.95      8.90 o 
   1  16   4      143.01      139.33      6.71 o 
   2  16   4        4.32       14.99      7.00 o 
   3  16   4        9.25       18.04      6.10 o 
   4  16   4        1.64        4.35      6.24 o 
   5  16   4       17.19       16.68      9.84 o 
  -1  17   4       73.57       82.88      6.58 o 
   0  17   4       23.69       44.06      6.43 o 
   1  17   4       97.95       92.62      9.32 o 
   2  17   4        0.29        0.87      7.77 o 
   3  17   4        0.67        5.05      6.48 o 
  -3 -16   5        1.37       16.20      9.67 o 
  -2 -16   5      126.37      120.69     16.89 o 
  -1 -16   5        4.58        8.65      5.48 o 
   0 -16   5        5.26        8.52      5.06 o 
   1 -16   5        7.84       15.16      9.00 o 
   2 -16   5        1.44       16.24      5.68 o 
  -5 -15   5        0.35       31.85      9.17 o 
  -4 -15   5       96.88      103.47      8.90 o 
  -3 -15   5       14.65       13.92      6.89 o 
  -2 -15   5       29.85       32.84      9.84 o 
  -1 -15   5       83.51       93.09     12.67 o 
   0 -15   5        0.85       -3.00      6.05 o 
   1 -15   5        1.87       21.22      9.11 o 
   2 -15   5       66.50       83.33      8.18 o 
   3 -15   5       14.29       20.50      8.77 o 
  -6 -14   5      147.51      153.11      9.31 o 
  -5 -14   5       41.41       57.45      8.76 o 
  -4 -14   5        6.80       -8.71      8.71 o 
  -3 -14   5       10.60       26.51      6.70 o 
  -2 -14   5      127.67      118.73     20.63 o 
  -1 -14   5       37.49       32.01      6.60 o 
   0 -14   5      215.22      192.35      8.10 o 
   1 -14   5      401.91      398.14     15.73 o 
   2 -14   5       46.32       47.93     10.17 o 
   3 -14   5       18.47       21.33      5.34 o 
   4 -14   5        0.38       -6.82      6.82 o 
  -7 -13   5       32.63       49.82      9.17 o 
  -6 -13   5       74.04       86.28      7.23 o 
  -5 -13   5        0.27       14.52     21.11 o 
  -4 -13   5      101.62      109.47      8.22 o 
  -3 -13   5       69.70       75.78      5.14 o 
  -2 -13   5       13.73       20.20      8.80 o 
  -1 -13   5      474.85      472.97     23.22 o 
   0 -13   5       13.84       18.64      5.00 o 
   1 -13   5      116.05      117.27     13.67 o 
   2 -13   5      207.00      195.32      9.56 o 
   3 -13   5      496.37      454.69     32.79 o 
   4 -13   5        0.37        2.03     12.58 o 
   5 -13   5        1.87       -0.52      8.72 o 
  -8 -12   5       93.10       89.33      7.80 o 
  -7 -12   5       29.25       33.18      8.62 o 
  -6 -12   5      154.81      138.87      8.90 o 
  -5 -12   5      116.64      105.34      8.35 o 
  -4 -12   5       16.19       26.64      7.80 o 
  -3 -12   5        0.02       12.39      6.57 o 
  -2 -12   5      713.50      641.00     80.75 o 
  -1 -12   5       54.79       60.00      5.61 o 
   0 -12   5     1620.45     1553.28     52.09 o 
   1 -12   5      529.87      498.39     30.64 o 
   2 -12   5        2.98       13.92      6.59 o 
   3 -12   5       40.00       46.64      5.59 o 
   4 -12   5      160.14      172.44      7.54 o 
   5 -12   5       46.36       66.52     14.84 o 
   6 -12   5       87.75      111.38      6.82 o 
  -8 -11   5       58.68       57.50      8.90 o 
  -7 -11   5        0.49       -5.55     15.88 o 
  -6 -11   5      453.36      442.97     23.07 o 
  -5 -11   5       15.40       23.79      6.38 o 
  -4 -11   5      983.38      913.76     20.19 o 
  -3 -11   5       71.44       63.29      6.73 o 
  -2 -11   5        1.93        1.67      5.79 o 
  -1 -11   5        1.22       22.50      5.27 o 
   0 -11   5       60.70       78.15      8.81 o 
   1 -11   5        0.00        3.46     10.32 o 
   2 -11   5      574.90      572.46     35.21 o 
   3 -11   5       14.72       20.89      4.90 o 
   4 -11   5      206.86      203.57     13.42 o 
   5 -11   5      104.52      120.23     13.53 o 
   6 -11   5       46.30       60.13      7.69 o 
   7 -11   5        2.53        4.44      8.61 o 
  -9 -10   5        0.06       11.04     15.30 o 
  -8 -10   5      117.92      119.32      8.90 o 
  -7 -10   5       38.26       44.07      9.88 o 
  -6 -10   5      309.02      321.35     19.77 o 
  -5 -10   5      130.51      124.04     17.63 o 
  -4 -10   5       16.70       36.63     27.89 o 
  -3 -10   5        1.12        8.70      6.57 o 
  -2 -10   5     1031.19      996.34     27.75 o 
  -1 -10   5       53.24       56.43      5.70 o 
   0 -10   5       13.26       18.84      5.65 o 
   1 -10   5        2.66       -3.35      5.40 o 
   2 -10   5       82.05       90.07      9.23 o 
   3 -10   5        7.31       12.72      5.37 o 
   4 -10   5      386.81      380.09      6.77 o 
   5 -10   5      296.73      282.20     12.47 o 
   6 -10   5       32.15       45.39     12.13 o 
   7 -10   5       20.63       16.58      5.42 o 
  -9  -9   5      144.04      149.39     11.04 o 
  -8  -9   5       86.35       83.78      7.15 o 
  -7  -9   5        1.07       27.30      7.94 o 
  -6  -9   5       12.03       16.23      6.30 o 
  -5  -9   5       12.59        9.74     15.88 o 
  -4  -9   5      383.75      415.65     12.79 o 
  -3  -9   5      398.24      374.07     11.86 o 
  -2  -9   5      280.09      306.56      6.39 o 
  -1  -9   5      449.88      478.21     20.09 o 
   0  -9   5       65.28       72.41      6.70 o 
   1  -9   5      339.97      338.98     15.96 o 
   2  -9   5      486.36      494.81     17.69 o 
   3  -9   5       77.31       67.01     10.79 o 
   4  -9   5       11.89       15.89      6.26 o 
   5  -9   5      177.39      182.75     11.58 o 
   6  -9   5        1.03        3.46      6.14 o 
   7  -9   5       28.15       33.49      5.76 o 
   8  -9   5       53.88       48.93      9.11 o 
  -9  -8   5       54.76       49.93     14.33 o 
  -8  -8   5      622.27      585.72     27.54 o 
  -7  -8   5      320.66      323.82     19.77 o 
  -6  -8   5        0.18       11.42      8.71 o 
  -5  -8   5      230.75      243.89      8.08 o 
  -4  -8   5      882.50      899.92      9.47 o 
  -3  -8   5      101.48      116.62     10.65 o 
  -2  -8   5      490.52      472.10     15.01 o 
  -1  -8   5     2096.73     2082.28     55.35 o 
   0  -8   5      240.83      239.37     13.32 o 
   1  -8   5       95.88      103.57      9.44 o 
   2  -8   5      443.90      420.33     17.69 o 
   3  -8   5      547.17      501.97     17.75 o 
   4  -8   5      437.69      429.95     18.39 o 
   5  -8   5      133.06      131.21      5.70 o 
   6  -8   5       50.13       53.91      7.96 o 
   7  -8   5      593.69      547.84     25.47 o 
   8  -8   5       61.83       58.10     10.73 o 
  -9  -7   5       90.27      118.14     12.40 o 
  -8  -7   5      333.83      330.16     24.81 o 
  -7  -7   5       72.02      100.53      8.08 o 
  -6  -7   5     1303.18     1250.29     11.66 o 
  -5  -7   5      274.45      294.94      9.30 o 
  -4  -7   5        0.38       20.10      7.25 o 
  -3  -7   5       69.82       65.47      5.20 o 
  -2  -7   5       58.36       63.87      8.26 o 
  -1  -7   5       49.43       50.24      5.43 o 
   0  -7   5       70.89       70.44      4.81 o 
   1  -7   5       15.05       13.02      5.29 o 
   2  -7   5       86.47       90.59      5.37 o 
   3  -7   5      309.36      310.94     11.86 o 
   4  -7   5      387.46      406.19     11.25 o 
   5  -7   5       61.48       55.56      5.81 o 
   6  -7   5        1.72       -4.95      5.11 o 
   7  -7   5      176.60      173.21     16.50 o 
   8  -7   5        3.05        5.42      9.84 o 
   9  -7   5       63.89       89.91     11.42 o 
 -10  -6   5      249.86      267.60     25.96 o 
  -9  -6   5        2.21       24.79     12.01 o 
  -8  -6   5      534.78      514.26      9.18 o 
  -7  -6   5       32.36       71.39     10.84 o 
  -6  -6   5      244.95      240.70     33.91 o 
  -5  -6   5      672.95      696.74     15.72 o 
  -4  -6   5     1170.04     1218.34      9.24 o 
  -3  -6   5      111.27      140.97      8.52 o 
  -2  -6   5        3.02        4.86      4.89 o 
  -1  -6   5       22.80       30.20      5.35 o 
   0  -6   5       59.79       67.21      5.35 o 
   1  -6   5     1547.72     1673.77     60.73 o 
   2  -6   5        5.56       -0.48      4.95 o 
   3  -6   5       66.98       60.61      4.70 o 
   4  -6   5      833.18      791.94     25.44 o 
   5  -6   5       36.95       56.47      5.26 o 
   6  -6   5      657.07      619.08     17.69 o 
   7  -6   5      314.71      336.26     13.71 o 
   8  -6   5       42.23       48.62     11.37 o 
   9  -6   5        1.41        9.26     11.13 o 
 -10  -5   5       32.40       39.92      7.34 o 
  -9  -5   5       40.56       40.68      6.77 o 
  -8  -5   5      354.14      341.66     18.22 o 
  -7  -5   5        6.08       28.03      6.64 o 
  -6  -5   5     2051.26     1956.61     63.30 o 
  -5  -5   5        4.95       -3.68      7.39 o 
  -4  -5   5        0.23        8.39      7.25 o 
  -3  -5   5      844.41      956.35     36.00 o 
  -2  -5   5       20.18       23.17      5.91 o 
  -1  -5   5        6.71       16.55      5.10 o 
   0  -5   5      377.55      427.86     20.94 o 
   1  -5   5      270.28      288.17      7.56 o 
   2  -5   5       98.72       89.50      7.76 o 
   3  -5   5      264.60      244.18      7.41 o 
   4  -5   5      113.26      110.80      5.37 o 
   5  -5   5     1244.40     1220.09     45.00 o 
   6  -5   5      116.32      224.19     23.71 o 
   7  -5   5       73.20       82.04      8.05 o 
   8  -5   5        0.66        2.79      9.97 o 
   9  -5   5       17.67       22.17      6.00 o 
 -10  -4   5        0.08        8.06      6.74 o 
  -9  -4   5       31.54       23.75      6.53 o 
  -8  -4   5      319.13      310.03     16.89 o 
  -7  -4   5        8.05       54.84      6.28 o 
  -6  -4   5      352.05      379.45     22.05 o 
  -5  -4   5      331.23      374.39     34.97 o 
  -4  -4   5      215.83      192.88      6.30 o 
  -3  -4   5       26.07       37.79      5.98 o 
  -2  -4   5        7.70       -3.85      5.14 o 
  -1  -4   5      116.71      142.49      5.44 o 
   0  -4   5      223.26      239.53      9.63 o 
   1  -4   5      828.62      825.90     52.64 o 
   2  -4   5      257.41      256.00     12.82 o 
   3  -4   5     2343.64     2341.58     74.01 o 
   4  -4   5      408.01      373.26     36.46 o 
   5  -4   5       18.93       26.18      5.30 o 
   6  -4   5     1178.13     1174.09     35.20 o 
   7  -4   5      188.43      174.82      5.76 o 
   8  -4   5      128.44      125.12      5.99 o 
   9  -4   5      132.18      141.62      6.38 o 
  10  -4   5       45.24       57.34      7.45 o 
 -10  -3   5      181.75      205.29      6.84 o 
  -9  -3   5       17.44       12.32      6.31 o 
  -8  -3   5       88.80       95.71      8.56 o 
  -7  -3   5       99.81      117.36      9.32 o 
  -6  -3   5      689.21      658.99     26.70 o 
  -5  -3   5       24.89       37.23      5.61 o 
  -4  -3   5      902.24      899.08      8.96 o 
  -3  -3   5      466.59      555.93      9.24 o 
  -2  -3   5       94.74       89.96      5.39 o 
  -1  -3   5      770.03      733.92     21.22 o 
   0  -3   5      630.76      818.62     38.03 o 
   1  -3   5     1901.31     1924.26     48.15 o 
   2  -3   5      703.42      692.89     33.81 o 
   3  -3   5     1545.61     1633.52     66.05 o 
   4  -3   5       76.81       63.90      7.86 o 
   5  -3   5     1334.11     1298.54     28.59 o 
   6  -3   5      290.17      353.41     14.30 o 
   7  -3   5      179.51      189.69      9.95 o 
   8  -3   5      433.12      428.85     13.99 o 
   9  -3   5        0.68       -3.63      8.22 o 
  10  -3   5        1.16        0.23      8.71 o 
 -10  -2   5        3.11       17.49      7.66 o 
  -9  -2   5      104.39      100.90      7.54 o 
  -8  -2   5      294.92      287.75     11.92 o 
  -7  -2   5      468.26      477.41     37.64 o 
  -6  -2   5      160.67      161.14     18.46 o 
  -5  -2   5     2799.34     2787.52     65.96 o 
  -4  -2   5     1048.35     1115.83     29.47 o 
  -3  -2   5      235.56      243.79      6.20 o 
  -2  -2   5      352.84      359.02     16.11 o 
  -1  -2   5      172.72      184.64      6.44 o 
   0  -2   5       99.22       91.36      6.15 o 
   1  -2   5     4319.78     4200.05    139.49 o 
   2  -2   5       87.79       90.42      6.63 o 
   3  -2   5     3375.54     3334.30    131.45 o 
   4  -2   5     1316.65     1239.23     23.03 o 
   5  -2   5       67.74       65.31      4.73 o 
   6  -2   5      409.17      388.13     17.37 o 
   7  -2   5       84.15      103.76      7.36 o 
   8  -2   5      111.09      107.73      5.04 o 
   9  -2   5        2.84        9.11      7.08 o 
  10  -2   5        1.01        6.34      7.03 o 
 -10  -1   5        5.49       19.10      6.19 o 
  -9  -1   5      359.23      380.18     13.71 o 
  -8  -1   5      121.61      118.16      5.70 o 
  -7  -1   5       22.58       -0.11     11.75 o 
  -6  -1   5      371.15      362.21     19.08 o 
  -5  -1   5      582.21      576.11     10.02 o 
  -4  -1   5      955.44     1049.13     29.40 o 
  -3  -1   5      373.38      385.93     12.26 o 
  -2  -1   5      538.24      570.63     14.35 o 
  -1  -1   5      135.66      116.80      5.75 o 
   0  -1   5      659.64      627.88      8.76 o 
   1  -1   5     4238.48     4398.81    142.43 o 
   2  -1   5      161.55      177.62      5.69 o 
   3  -1   5     1498.45     1485.53     43.11 o 
   4  -1   5       22.21       33.56      5.65 o 
   5  -1   5       91.43       74.38      4.98 o 
   6  -1   5     1051.50      970.75     27.21 o 
   7  -1   5       20.66       20.95      7.11 o 
   8  -1   5       56.02       60.91     15.73 o 
   9  -1   5       11.18       18.18      5.47 o 
  10  -1   5        0.04        5.30      7.04 o 
 -10   0   5       16.94       18.52      9.93 o 
  -9   0   5       10.33       17.86      6.10 o 
  -8   0   5       10.20       17.40      6.33 o 
  -7   0   5     1279.62     1252.06     46.58 o 
  -6   0   5        8.34       10.13      4.20 o 
  -5   0   5      416.28      426.97     14.61 o 
  -4   0   5     4625.60     5110.96    128.25 o 
  -3   0   5      234.19      266.82     11.30 o 
  -2   0   5     2973.93     3086.49     94.15 o 
  -1   0   5      107.10       92.61      6.20 o 
   0   0   5      791.99      804.04     11.97 o 
   1   0   5      579.88      523.37      8.83 o 
   2   0   5      268.98      248.79      6.10 o 
   3   0   5        0.12       -4.24      5.36 o 
   4   0   5      523.13      541.90     96.85 o 
   5   0   5       17.87        6.01      4.45 o 
   6   0   5       15.21        3.97      6.09 o 
   7   0   5      568.19      563.77     30.06 o 
   8   0   5       40.09       45.16      5.17 o 
   9   0   5      358.12      350.51      6.66 o 
  10   0   5      227.02      231.10      8.33 o 
 -10   1   5        8.80       28.83      7.20 o 
  -9   1   5      411.35      400.44     22.22 o 
  -8   1   5      104.67      112.42      6.56 o 
  -7   1   5      326.46      310.54     12.14 o 
  -6   1   5      141.96      142.35      5.97 o 
  -5   1   5      233.30      234.94     11.86 o 
  -4   1   5      413.94      415.04     15.90 o 
  -3   1   5     1107.98     1125.07     26.83 o 
  -2   1   5       30.57       36.24      5.90 o 
  -1   1   5      130.67      179.08      5.43 o 
   0   1   5     2815.02     3011.80     68.43 o 
   1   1   5      630.93      658.81     15.88 o 
   2   1   5       10.22        9.34      5.98 o 
   3   1   5     2115.46     2054.80     50.08 o 
   4   1   5     1025.20     1036.79     35.81 o 
   5   1   5      414.17      380.03     16.23 o 
   6   1   5        1.87        9.01      5.38 o 
   7   1   5      177.56      170.88      6.25 o 
   8   1   5       50.33       34.69     10.81 o 
   9   1   5      177.39      198.14      9.39 o 
  10   1   5        6.65        5.24      6.26 o 
 -10   2   5        0.95        0.71      8.33 o 
  -9   2   5      100.23      105.92      9.23 o 
  -8   2   5      184.90      185.57      9.04 o 
  -7   2   5      663.29      658.87     18.70 o 
  -6   2   5      134.64      134.89      4.94 o 
  -5   2   5     1182.24     1133.80     37.38 o 
  -4   2   5       81.33       75.70      5.27 o 
  -3   2   5      372.31      394.86     13.10 o 
  -2   2   5     6089.63     6532.75    316.13 o 
  -1   2   5     1730.63     1731.48     50.97 o 
   0   2   5      634.22      682.32     10.45 o 
   1   2   5      365.38      301.17     10.36 o 
   2   2   5       86.86       74.03      6.77 o 
   3   2   5      310.66      301.93      7.83 o 
   4   2   5      259.02      257.24      7.95 o 
   5   2   5       13.65        3.26      6.25 o 
   6   2   5      118.28      119.96      6.50 o 
   7   2   5      392.84      379.48      6.22 o 
   8   2   5      407.59      404.87      8.79 o 
   9   2   5       25.04       37.17      6.38 o 
  10   2   5      135.39      140.41      7.44 o 
 -10   3   5       19.82       25.57      6.29 o 
  -9   3   5      149.52      155.26     18.06 o 
  -8   3   5        6.36       15.58     12.04 o 
  -7   3   5      176.71      181.52      8.95 o 
  -6   3   5      262.77      243.39     13.76 o 
  -5   3   5       10.64        5.70      3.87 o 
  -4   3   5      810.70      790.78     34.31 o 
  -3   3   5      341.35      324.08     11.48 o 
  -2   3   5     1297.63     1435.02     64.23 o 
  -1   3   5      212.48      168.04      7.39 o 
   0   3   5     5308.04     5728.91    320.39 o 
   1   3   5       29.93       27.65      5.61 o 
   2   3   5     1752.68     1913.77     73.99 o 
   3   3   5       48.18       68.35      7.80 o 
   4   3   5       26.44       28.08      5.94 o 
   5   3   5     2185.71     2110.30     87.21 o 
   6   3   5      204.73      185.61      7.81 o 
   7   3   5      248.26      263.01      7.26 o 
   8   3   5       57.07       59.08      6.59 o 
   9   3   5       36.72       40.24      8.54 o 
  10   3   5        0.03        5.16      7.25 o 
  -9   4   5        0.05       10.23      6.78 o 
  -8   4   5      390.13      392.55      9.53 o 
  -7   4   5      449.57      434.05     18.86 o 
  -6   4   5      100.50       97.15      5.00 o 
  -5   4   5     1167.03     1131.69     29.17 o 
  -4   4   5        9.12        1.80      4.60 o 
  -3   4   5     2332.53     2326.90    156.37 o 
  -2   4   5     1275.50     1304.83     85.35 o 
  -1   4   5       19.30       46.28      5.73 o 
   0   4   5      155.04      157.22     13.46 o 
   1   4   5     1332.81     1259.20     69.80 o 
   2   4   5     1483.63     1688.05     60.37 o 
   3   4   5      205.39      179.50      7.75 o 
   4   4   5      543.81      527.36     43.66 o 
   5   4   5      335.95      313.02     13.57 o 
   6   4   5      550.78      499.25     22.50 o 
   7   4   5      794.32      816.59     13.20 o 
   8   4   5       12.50       22.08     10.84 o 
   9   4   5      172.56      168.15     12.40 o 
  10   4   5      188.34      192.71     10.27 o 
  -9   5   5       10.15       19.31      5.31 o 
  -8   5   5      147.94      150.36      8.67 o 
  -7   5   5       50.75       65.35     11.40 o 
  -6   5   5       35.11       38.88      7.32 o 
  -5   5   5       77.97       76.15     10.01 o 
  -4   5   5       16.66        8.77      7.27 o 
  -3   5   5        8.57        6.20      6.60 o 
  -2   5   5     2240.98     2411.26    140.35 o 
  -1   5   5        0.87        7.17      4.77 o 
   0   5   5        0.35       -4.43      4.43 o 
   1   5   5      259.27      259.20      9.57 o 
   2   5   5     1197.05     1318.43     39.59 o 
   3   5   5       25.96       18.01      6.52 o 
   4   5   5        6.87        8.20      7.25 o 
   5   5   5     2279.86     2377.94     17.95 o 
   6   5   5      229.78      232.14     11.24 o 
   7   5   5      149.66      153.81     11.62 o 
   8   5   5        2.41       12.01     10.84 o 
   9   5   5        0.33       20.53     11.23 o 
  10   5   5       34.86       38.34     14.14 o 
  -9   6   5      114.60      118.17     14.16 o 
  -8   6   5       38.58       48.72     10.79 o 
  -7   6   5      146.45      166.04     11.80 o 
  -6   6   5      190.25      163.90     15.25 o 
  -5   6   5      603.14      596.23     26.71 o 
  -4   6   5       48.69       69.49     14.37 o 
  -3   6   5      920.24      897.08     49.29 o 
  -2   6   5      699.10      696.92     36.09 o 
  -1   6   5     1250.65     1232.08     76.47 o 
   0   6   5      407.54      361.78     14.22 o 
   1   6   5        0.18        5.76      5.78 o 
   2   6   5      153.63      137.80      6.08 o 
   3   6   5        6.86        5.26      5.87 o 
   4   6   5      253.88      306.22     11.63 o 
   5   6   5       90.69      125.90     10.46 o 
   6   6   5      147.21      160.40     11.24 o 
   7   6   5      960.63      954.70     14.37 o 
   8   6   5        2.84        8.07     13.36 o 
   9   6   5      306.14      312.03     28.87 o 
  10   6   5      257.79      298.51     24.22 o 
  -9   7   5        0.33       -7.30      7.30 o 
  -8   7   5       33.70       26.56      6.43 o 
  -7   7   5        2.33        2.86      6.61 o 
  -6   7   5       22.74       26.45      7.18 o 
  -5   7   5      139.83      138.21     14.01 o 
  -4   7   5      463.38      510.62     19.76 o 
  -3   7   5     2511.91     2449.38    114.40 o 
  -2   7   5      142.85      129.84      7.66 o 
  -1   7   5       10.27       11.73      4.10 o 
   0   7   5     1056.14     1134.94     58.09 o 
   1   7   5      119.86      141.89      4.83 o 
   2   7   5      278.31      303.50     14.38 o 
   3   7   5      431.31      398.20     10.64 o 
   4   7   5       16.43       13.58      7.58 o 
   5   7   5       42.75       41.83     10.85 o 
   6   7   5        0.11        4.26     10.84 o 
   7   7   5        5.69        0.17      7.80 o 
   8   7   5       21.05       24.21      7.94 o 
   9   7   5       16.69       26.97      8.35 o 
  10   7   5      127.80      167.35     16.27 o 
  -8   8   5       30.63       49.44      5.41 o 
  -7   8   5      232.79      237.06     10.61 o 
  -6   8   5       77.50       84.77      9.38 o 
  -5   8   5      968.09      904.65     47.41 o 
  -4   8   5      194.42      192.57     12.86 o 
  -3   8   5        1.53       17.74      4.30 o 
  -2   8   5      318.62      322.82     23.61 o 
  -1   8   5      255.90      257.98     16.06 o 
   0   8   5      231.27      210.78     13.26 o 
   1   8   5     3145.00     3162.75    172.78 o 
   2   8   5       39.07       53.00      5.32 o 
   3   8   5       44.46       46.96      6.43 o 
   4   8   5      143.24      156.57      8.12 o 
   5   8   5      872.82      906.82     49.02 o 
   6   8   5        2.72        3.10      7.67 o 
   7   8   5       29.66       32.91      7.80 o 
   8   8   5        2.35       -0.48     11.62 o 
   9   8   5       73.13       70.15      9.58 o 
  10   8   5       28.56       50.74     16.27 o 
  -8   9   5       89.38       90.31     23.57 o 
  -7   9   5        1.23        9.53      9.80 o 
  -6   9   5       11.21       19.44      4.51 o 
  -5   9   5        0.84       15.81      7.88 o 
  -4   9   5       26.10       29.22     11.18 o 
  -3   9   5      590.93      572.59     22.51 o 
  -2   9   5      165.39      160.03      6.04 o 
  -1   9   5      728.78      703.10     36.53 o 
   0   9   5       21.04       15.18      5.27 o 
   1   9   5      102.29      114.61     10.51 o 
   2   9   5       23.46       22.70      5.76 o 
   3   9   5      416.66      406.35     21.76 o 
   4   9   5       10.82       16.76      7.00 o 
   5   9   5      630.87      619.55     34.16 o 
   6   9   5      353.28      314.72     26.17 o 
   7   9   5       11.10       36.77      9.72 o 
   8   9   5      109.99       97.43     12.20 o 
   9   9   5        3.03       13.52      8.62 o 
  -7  10   5      100.40      106.10      8.67 o 
  -6  10   5       13.87        5.83      5.71 o 
  -5  10   5     1000.30      964.29     39.73 o 
  -4  10   5      217.17      208.66      9.00 o 
  -3  10   5       30.81       46.01      6.45 o 
  -2  10   5      111.30      106.14      8.22 o 
  -1  10   5     3334.80     3264.18    183.84 o 
   0  10   5      199.29      165.40     18.74 o 
   1  10   5     1289.12     1262.29     63.41 o 
   2  10   5      250.34      310.71     30.04 o 
   3  10   5       67.66       66.56      8.11 o 
   4  10   5       17.23       14.34      7.00 o 
   5  10   5      840.98      794.41     34.01 o 
   6  10   5       59.62       49.34      6.81 o 
   7  10   5       60.85       59.44     18.20 o 
   8  10   5        0.02        0.39     10.41 o 
   9  10   5       11.04       24.00     10.26 o 
  -7  11   5       59.32       67.66      6.25 o 
  -6  11   5       33.98       45.30      7.27 o 
  -5  11   5      350.59      345.25     11.94 o 
  -4  11   5      170.00      175.48      6.88 o 
  -3  11   5      493.54      507.83     34.09 o 
  -2  11   5        8.00       22.88      5.37 o 
  -1  11   5      227.76      206.10      8.99 o 
   0  11   5      116.94      151.78     24.69 o 
   1  11   5        5.77       16.85      5.42 o 
   2  11   5      162.93      168.28     11.13 o 
   3  11   5      137.85      154.93     11.97 o 
   4  11   5       29.80       39.16      5.92 o 
   5  11   5      263.24      252.14     13.14 o 
   6  11   5      251.43      238.45     12.45 o 
   7  11   5        2.91       18.20     10.46 o 
   8  11   5       14.10        8.64      8.62 o 
  -6  12   5       34.73       40.24      8.50 o 
  -5  12   5       12.54        6.07      7.34 o 
  -4  12   5        5.67       11.93      8.85 o 
  -3  12   5       17.92       35.43      9.78 o 
  -2  12   5      469.16      467.07     32.18 o 
  -1  12   5     1193.04     1133.87     42.73 o 
   0  12   5        2.03       27.45     17.05 o 
   1  12   5     1567.58     1508.24     78.36 o 
   2  12   5      101.54      149.27     11.80 o 
   3  12   5       92.34       73.77      6.56 o 
   4  12   5       80.45       63.36      5.90 o 
   5  12   5      153.40      143.51      6.48 o 
   6  12   5        9.99        8.27      6.54 o 
   7  12   5      217.99      222.52     10.23 o 
   8  12   5        0.25        7.75      8.91 o 
  -6  13   5        2.10       19.82      5.89 o 
  -5  13   5       15.69       20.89     12.90 o 
  -4  13   5       37.93       41.02      4.74 o 
  -3  13   5       16.05       24.77      8.89 o 
  -2  13   5        1.97        4.61      4.97 o 
  -1  13   5       66.38       86.75      7.72 o 
   0  13   5       85.16       74.47      8.53 o 
   1  13   5       17.84       30.24      5.56 o 
   2  13   5      185.23      150.87     15.53 o 
   3  13   5       63.32       58.41      7.35 o 
   4  13   5       54.92       48.53      6.28 o 
   5  13   5       98.74       79.78      6.44 o 
   6  13   5        3.83        7.60      7.04 o 
   7  13   5        0.79        1.67      7.88 o 
  -5  14   5       16.03       25.09      5.68 o 
  -4  14   5        4.70        9.18      5.04 o 
  -3  14   5       48.11       64.51      8.56 o 
  -2  14   5        0.55        6.27      4.53 o 
  -1  14   5       22.01       24.16      5.07 o 
   0  14   5        8.67       18.71      5.66 o 
   1  14   5       73.40       64.74      5.71 o 
   2  14   5       13.30       11.70     11.70 o 
   3  14   5      108.40       80.48     10.16 o 
   4  14   5       86.20       88.91      6.16 o 
   5  14   5        2.58       13.28      6.38 o 
   6  14   5        3.58       -0.02      7.60 o 
   7  14   5       48.96       46.02      8.63 o 
  -4  15   5       28.09       53.07      6.93 o 
  -3  15   5       89.09       79.96      5.61 o 
  -2  15   5        2.38       13.02      5.76 o 
  -1  15   5       74.95       61.98      5.90 o 
   0  15   5       36.49       45.47      7.83 o 
   1  15   5       35.52       50.88      5.86 o 
   2  15   5       46.20       64.76      6.78 o 
   3  15   5      360.77      364.77      8.94 o 
   4  15   5        1.50       -1.69      6.24 o 
   5  15   5       24.52       41.17      7.21 o 
   6  15   5      131.45      108.51      8.23 o 
  -2  16   5       25.35       32.80      6.34 o 
  -1  16   5      358.57      382.48     15.16 o 
   0  16   5        0.13       -0.40      6.32 o 
   1  16   5       34.25       36.88      5.44 o 
   2  16   5       41.28       38.91      9.00 o 
   3  16   5       32.85       36.93      6.52 o 
   4  16   5        0.68       -3.19      6.34 o 
   5  16   5       73.22       72.96      7.00 o 
   0  17   5        9.63        7.65      9.50 o 
   1  17   5       23.47       34.83      9.89 o 
   2  17   5        3.94       24.23      8.80 o 
  -3 -16   6       63.64       61.04      6.02 o 
  -2 -16   6       23.19       19.59      6.97 o 
  -1 -16   6      125.10      134.77     11.84 o 
   0 -16   6       19.91       18.27     11.05 o 
   1 -16   6       28.96       42.88      5.89 o 
  -4 -15   6        4.90       -7.31      7.31 o 
  -3 -15   6        0.24        7.92      6.02 o 
  -2 -15   6        0.02        0.03      5.78 o 
  -1 -15   6       29.53       34.99      5.92 o 
   0 -15   6       16.89       20.29      5.59 o 
   1 -15   6      260.55      256.88     13.20 o 
   2 -15   6      125.64      126.00      6.60 o 
   3 -15   6       70.36       80.78      6.44 o 
  -6 -14   6        1.29       -1.54      7.38 o 
  -5 -14   6       19.49       16.07      6.30 o 
  -4 -14   6       55.29       72.11     17.82 o 
  -3 -14   6       85.91       95.40     10.65 o 
  -2 -14   6       60.18       59.37      6.31 o 
  -1 -14   6       51.61       54.15      5.70 o 
   0 -14   6       79.02       81.62      6.21 o 
   1 -14   6        0.03       20.11     15.88 o 
   2 -14   6       94.37       95.53      5.44 o 
   3 -14   6      177.19      171.83      7.27 o 
   4 -14   6        2.15       -1.03      5.61 o 
  -6 -13   6      180.62      201.60     12.20 o 
  -5 -13   6       62.16       49.49      6.95 o 
  -4 -13   6       32.75       25.56      8.22 o 
  -3 -13   6       10.64        9.93      5.73 o 
  -2 -13   6       40.26       34.17      5.45 o 
  -1 -13   6        5.23        3.62      4.63 o 
   0 -13   6       45.03       50.53      5.71 o 
   1 -13   6        6.04       30.04      7.07 o 
   2 -13   6       32.63       36.77      5.14 o 
   3 -13   6      239.73      246.47      7.55 o 
   4 -13   6        0.98       -2.69      8.33 o 
   5 -13   6        0.05        4.40      8.55 o 
  -7 -12   6       11.04       12.93     27.30 o 
  -6 -12   6        0.70        9.10     11.04 o 
  -5 -12   6        5.93        2.52     11.43 o 
  -4 -12   6        0.04       16.27      7.94 o 
  -3 -12   6      180.92      198.50     11.30 o 
  -2 -12   6        1.35        6.32      6.00 o 
  -1 -12   6        0.51        9.88      4.97 o 
   0 -12   6      106.82      107.20      5.76 o 
   1 -12   6      275.10      274.76     14.89 o 
   2 -12   6      210.48      205.93      8.84 o 
   3 -12   6       29.00       28.59      5.66 o 
   4 -12   6        9.56       13.47     12.19 o 
   5 -12   6       13.80       12.87      5.81 o 
   6 -12   6        8.48       12.02      6.82 o 
  -8 -11   6        1.87        4.02     22.85 o 
  -7 -11   6      232.61      244.64      8.90 o 
  -6 -11   6       91.52       87.25     14.33 o 
  -5 -11   6      486.31      498.60     14.15 o 
  -4 -11   6        1.93       -9.68      9.68 o 
  -3 -11   6      237.83      237.99     12.58 o 
  -2 -11   6      478.13      502.85      9.21 o 
  -1 -11   6      733.74      755.69     26.60 o 
   0 -11   6       97.83       99.16     10.29 o 
   1 -11   6       67.26       51.96      7.04 o 
   2 -11   6      237.90      220.97     13.67 o 
   3 -11   6        6.47       11.43      5.25 o 
   4 -11   6      110.56      100.05      5.56 o 
   5 -11   6       33.93       38.34      9.50 o 
   6 -11   6       31.60       35.60      9.29 o 
  -8 -10   6        0.07        9.10      8.76 o 
  -7 -10   6       48.50       54.12      8.35 o 
  -6 -10   6       18.14       35.21      8.22 o 
  -5 -10   6        5.60       23.92      7.80 o 
  -4 -10   6       21.97       -7.36      7.94 o 
  -3 -10   6      296.77      342.83      7.32 o 
  -2 -10   6       32.63       37.85      7.18 o 
  -1 -10   6       83.05       80.21      8.05 o 
   0 -10   6      821.79      751.81     29.69 o 
   1 -10   6      429.75      384.31     18.48 o 
   2 -10   6     1067.16     1061.73     33.63 o 
   3 -10   6      152.78      151.37     11.02 o 
   4 -10   6        0.62       -8.52      9.33 o 
   5 -10   6       43.64       66.72     10.71 o 
   6 -10   6      111.94      124.63      6.04 o 
   7 -10   6        0.00       21.75      5.47 o 
  -9  -9   6       56.76       80.98      9.31 o 
  -8  -9   6        3.24      -11.04     13.36 o 
  -7  -9   6      414.44      385.38     26.94 o 
  -6  -9   6      416.72      395.33     41.29 o 
  -5  -9   6      489.83      476.53     16.09 o 
  -4  -9   6      297.98      283.37      8.36 o 
  -3  -9   6        7.10       26.18     12.36 o 
  -2  -9   6       13.22       22.35      5.71 o 
  -1  -9   6      836.48      830.61     21.03 o 
   0  -9   6       18.12       22.20      4.66 o 
   1  -9   6      625.30      605.54     31.40 o 
   2  -9   6      139.74      150.38      8.26 o 
   3  -9   6        8.46       18.28      5.37 o 
   4  -9   6        2.16        5.45      5.37 o 
   5  -9   6      235.02      231.52     10.74 o 
   6  -9   6      439.80      435.82     16.84 o 
   7  -9   6        9.40        6.04      8.33 o 
   8  -9   6       58.04       67.08      6.34 o 
  -9  -8   6       85.84      100.36      9.04 o 
  -8  -8   6       34.73       47.08     26.34 o 
  -7  -8   6       13.74       12.59      7.94 o 
  -6  -8   6      220.06      249.34     30.81 o 
  -5  -8   6     1588.29     1475.28     35.20 o 
  -4  -8   6      181.06      209.51     18.21 o 
  -3  -8   6       25.13       40.78      6.43 o 
  -2  -8   6      210.11      193.26      7.52 o 
  -1  -8   6       25.05       30.83      5.37 o 
   0  -8   6      348.14      370.94     12.14 o 
   1  -8   6        8.58       16.45      5.17 o 
   2  -8   6     1062.12     1042.24     26.75 o 
   3  -8   6     1418.18     1383.94     45.41 o 
   4  -8   6       19.92       29.00      5.93 o 
   5  -8   6      426.92      417.19     12.37 o 
   6  -8   6       97.78       92.29      5.76 o 
   7  -8   6        0.06       19.63     11.20 o 
   8  -8   6       85.88       79.87      9.81 o 
  -9  -7   6       24.77       23.24     12.39 o 
  -8  -7   6       36.47       71.99     29.24 o 
  -7  -7   6      171.40      185.34      8.22 o 
  -6  -7   6      153.75      114.93      8.52 o 
  -5  -7   6      279.91      297.88      8.36 o 
  -4  -7   6       19.82       23.81     11.04 o 
  -3  -7   6        8.24       11.21      6.25 o 
  -2  -7   6       25.81       36.52      7.47 o 
  -1  -7   6        8.88       24.38      7.32 o 
   0  -7   6       67.94       97.29      8.20 o 
   1  -7   6      766.23      735.13     25.74 o 
   2  -7   6      569.77      562.43     12.95 o 
   3  -7   6      131.95      118.11      7.83 o 
   4  -7   6        4.42        3.36     13.75 o 
   5  -7   6       19.21       13.75      5.45 o 
   6  -7   6      113.93      132.85      9.90 o 
   7  -7   6      181.25      186.48      8.95 o 
   8  -7   6        6.83        4.92     10.06 o 
  -9  -6   6       13.37       25.95     11.62 o 
  -8  -6   6       15.84       31.56      8.22 o 
  -7  -6   6      326.24      327.54     18.02 o 
  -6  -6   6       69.06      121.27     11.81 o 
  -5  -6   6       63.21       74.60      7.67 o 
  -4  -6   6        0.73        6.20     12.01 o 
  -3  -6   6      979.43      978.51     32.03 o 
  -2  -6   6      174.95      164.49      5.26 o 
  -1  -6   6      648.85      639.32     23.37 o 
   0  -6   6      260.65      269.07     11.25 o 
   1  -6   6     1293.11     1417.90     60.07 o 
   2  -6   6     1071.07     1047.79     27.72 o 
   3  -6   6     1421.46     1360.39     33.58 o 
   4  -6   6      568.55      571.81     30.52 o 
   5  -6   6       22.60       11.43      7.10 o 
   6  -6   6      143.43      147.53      6.71 o 
   7  -6   6       47.57       60.02      8.68 o 
   8  -6   6       19.19       25.40      8.71 o 
   9  -6   6       33.92       48.27      6.55 o 
 -10  -5   6       40.54       42.90      7.79 o 
  -9  -5   6      105.31      112.06      6.48 o 
  -8  -5   6      106.64       99.85     11.98 o 
  -7  -5   6      613.29      636.86     26.86 o 
  -6  -5   6       33.73       47.69      7.67 o 
  -5  -5   6      112.72       93.41      7.67 o 
  -4  -5   6       22.31       23.36      6.43 o 
  -3  -5   6       74.77       55.31      5.19 o 
  -2  -5   6      214.71      275.06      8.73 o 
  -1  -5   6      451.57      523.91     18.28 o 
   0  -5   6       16.27       16.74      5.28 o 
   1  -5   6        5.23       16.59     10.29 o 
   2  -5   6       66.03       54.06      4.72 o 
   3  -5   6      405.43      426.93     14.70 o 
   4  -5   6     2879.66     2813.64     95.53 o 
   5  -5   6      294.59      290.97     11.94 o 
   6  -5   6      178.68      175.76     16.68 o 
   7  -5   6      166.55      179.23      8.89 o 
   8  -5   6      121.78      118.23     13.36 o 
   9  -5   6       45.04       45.62      9.28 o 
 -10  -4   6       28.32       29.32      7.04 o 
  -9  -4   6       74.75       72.50      6.79 o 
  -8  -4   6       76.85       58.57      9.66 o 
  -7  -4   6      145.34      122.75      6.37 o 
  -6  -4   6     1491.84     1518.98     44.65 o 
  -5  -4   6      691.58      672.28      6.75 o 
  -4  -4   6      455.23      436.40     10.36 o 
  -3  -4   6       49.33       49.25      5.66 o 
  -2  -4   6      264.95      238.95      9.29 o 
  -1  -4   6      758.09      883.12     25.18 o 
   0  -4   6     2509.84     2609.82    104.78 o 
   1  -4   6     1522.50     1662.24     76.40 o 
   2  -4   6      164.82      170.92      5.09 o 
   3  -4   6      955.30      859.10     23.62 o 
   4  -4   6     1065.73      988.01     31.25 o 
   5  -4   6      964.37      901.40     12.82 o 
   6  -4   6     2095.31     2133.93     76.84 o 
   7  -4   6      501.44      481.46     14.87 o 
   8  -4   6       28.14       46.54      6.05 o 
   9  -4   6       44.64       52.24     10.05 o 
 -10  -3   6       31.09       50.41      8.46 o 
  -9  -3   6       57.50       54.83      6.51 o 
  -8  -3   6       51.61       56.63      5.93 o 
  -7  -3   6      710.30      743.02     46.95 o 
  -6  -3   6       47.66       48.16      5.95 o 
  -5  -3   6      755.85      806.83     17.09 o 
  -4  -3   6       43.93       62.55      6.21 o 
  -3  -3   6     1252.28     1383.32     35.66 o 
  -2  -3   6      154.44      120.99      6.99 o 
  -1  -3   6     1446.82     1440.27     25.47 o 
   0  -3   6      663.77      675.84     35.61 o 
   1  -3   6      522.10      545.51     22.02 o 
   2  -3   6     1996.41     1876.85     90.07 o 
   3  -3   6      903.51      862.92     22.48 o 
   4  -3   6       60.26       44.66      6.03 o 
   5  -3   6       74.22       89.26      6.82 o 
   6  -3   6      479.13      463.90     16.84 o 
   7  -3   6        1.69       38.42      4.51 o 
   8  -3   6       39.45       44.14      6.99 o 
   9  -3   6       65.27       71.53      6.82 o 
  10  -3   6      124.62      144.16      9.87 o 
 -10  -2   6       87.65      109.24      7.94 o 
  -9  -2   6       27.16       31.37      6.38 o 
  -8  -2   6      312.56      296.27     14.71 o 
  -7  -2   6        1.62       -6.26      6.26 o 
  -6  -2   6      243.70      217.31      9.11 o 
  -5  -2   6     3173.66     3171.71     81.09 o 
  -4  -2   6     1076.09     1227.22     19.08 o 
  -3  -2   6       41.23       37.34      4.79 o 
  -2  -2   6       66.83       43.21      5.66 o 
  -1  -2   6     1960.13     2073.74     38.49 o 
   0  -2   6     3042.02     2913.07     69.52 o 
   1  -2   6      174.05      190.76      5.99 o 
   2  -2   6     1496.24     1446.53     74.08 o 
   3  -2   6       37.65       63.81      9.98 o 
   4  -2   6     1172.40     1171.18     35.65 o 
   5  -2   6        1.65        6.50      5.18 o 
   6  -2   6     1446.87     1440.63     29.38 o 
   7  -2   6      139.48      128.37     16.59 o 
   8  -2   6      140.72      140.98      9.44 o 
   9  -2   6       42.44       49.01      7.08 o 
  10  -2   6       97.58       89.01      6.94 o 
 -10  -1   6       40.32       36.81      6.72 o 
  -9  -1   6       59.36       49.63      5.24 o 
  -8  -1   6        1.05        5.47      6.40 o 
  -7  -1   6       87.01       99.78      6.26 o 
  -6  -1   6      670.95      684.41     34.04 o 
  -5  -1   6      472.55      493.68      6.98 o 
  -4  -1   6        1.48       -4.16      5.03 o 
  -3  -1   6      692.70      782.43     19.96 o 
  -2  -1   6      251.84      339.18     10.69 o 
  -1  -1   6     2300.70     2413.05     38.80 o 
   0  -1   6      385.42      374.07      6.08 o 
   1  -1   6     3619.40     3965.51    122.38 o 
   2  -1   6     1962.80     1959.53     54.13 o 
   3  -1   6     2221.07     2312.74     75.32 o 
   4  -1   6        2.37       -0.64      5.52 o 
   5  -1   6        8.73       11.14      5.45 o 
   6  -1   6      754.54      663.65     19.14 o 
   7  -1   6      141.29      126.04      7.29 o 
   8  -1   6      111.28      113.80     10.52 o 
   9  -1   6        9.65       19.29      6.48 o 
  10  -1   6       27.16       43.53      6.55 o 
 -10   0   6        7.49       10.08     14.20 o 
  -9   0   6       31.39       26.55      6.07 o 
  -8   0   6      509.69      472.34     28.87 o 
  -7   0   6      966.27      912.58     36.03 o 
  -6   0   6     1289.67     1280.19     47.75 o 
  -5   0   6       83.73      103.43      6.03 o 
  -4   0   6      228.28      237.19     14.81 o 
  -3   0   6     3127.54     3246.09     98.53 o 
  -2   0   6      152.56      124.55      5.76 o 
  -1   0   6      735.51      798.64      7.43 o 
   0   0   6     1734.96     1663.34     22.31 o 
   1   0   6      935.78      923.62     12.00 o 
   2   0   6      766.09      823.96     27.80 o 
   3   0   6      786.22      804.75    138.87 o 
   4   0   6      381.46      339.03     63.03 o 
   5   0   6        8.97       12.79      6.82 o 
   6   0   6      724.57      669.01    101.28 o 
   7   0   6      184.47      169.02     25.84 o 
   8   0   6      529.37      499.75     11.36 o 
   9   0   6       54.79       67.01      6.49 o 
  10   0   6        2.85        2.63      6.81 o 
 -10   1   6       63.27       56.73      6.34 o 
  -9   1   6        0.36       12.41      6.77 o 
  -8   1   6       60.87       71.81      5.76 o 
  -7   1   6      665.51      647.58     21.22 o 
  -6   1   6     2303.11     2215.82     77.54 o 
  -5   1   6      727.17      687.09     13.90 o 
  -4   1   6       51.72       47.88      5.18 o 
  -3   1   6     1116.18     1202.25     30.99 o 
  -2   1   6      181.17      167.66      8.56 o 
  -1   1   6     6476.48     6925.24    144.67 o 
   0   1   6      585.65      631.40     10.82 o 
   1   1   6        4.26        3.44      5.66 o 
   2   1   6      953.10      855.41    139.72 o 
   3   1   6      388.28      402.03     14.46 o 
   4   1   6     1297.30     1260.87     31.79 o 
   5   1   6      569.33      510.09     19.66 o 
   6   1   6      800.54      762.74     22.67 o 
   7   1   6      131.19      115.46      6.40 o 
   8   1   6       26.50       32.29      7.89 o 
   9   1   6        0.97       -0.15      6.53 o 
  10   1   6       35.84       39.67      7.14 o 
 -10   2   6        3.44       14.44      6.29 o 
  -9   2   6      149.16      162.16      7.89 o 
  -8   2   6      145.32      132.58     14.48 o 
  -7   2   6        7.35       20.35     11.35 o 
  -6   2   6       15.26       18.40      5.03 o 
  -5   2   6      430.84      437.01     13.66 o 
  -4   2   6      305.52      276.47     19.53 o 
  -3   2   6     3160.76     3321.66    140.61 o 
  -2   2   6     2367.63     2473.35    104.86 o 
  -1   2   6     2422.23     2750.61     85.32 o 
   0   2   6      219.43      191.28      6.25 o 
   1   2   6       27.63       33.59      6.15 o 
   2   2   6      976.78     1109.97    172.91 o 
   3   2   6      339.56      323.33      6.97 o 
   4   2   6        0.05        7.82      6.98 o 
   5   2   6       78.90       77.46      7.26 o 
   6   2   6      440.02      384.99     20.57 o 
   7   2   6       95.28       86.55      6.67 o 
   8   2   6      213.04      200.60      7.92 o 
   9   2   6       11.63       19.20      8.91 o 
  10   2   6        0.07        3.34      5.54 o 
  -9   3   6       53.77       71.08      6.01 o 
  -8   3   6      152.16      157.78      5.76 o 
  -7   3   6       79.33       85.93      5.52 o 
  -6   3   6      433.10      426.81     13.40 o 
  -5   3   6       59.20       62.61      7.51 o 
  -4   3   6      548.86      492.73     14.90 o 
  -3   3   6      104.58      116.35      7.16 o 
  -2   3   6        4.16        7.17      6.88 o 
  -1   3   6     2292.70     2492.10    108.88 o 
   0   3   6     3410.63     3803.64    236.61 o 
   1   3   6      161.19      159.66      5.40 o 
   2   3   6      160.88      162.41     12.76 o 
   3   3   6      526.04      563.26     29.89 o 
   4   3   6        8.83       -2.04      6.98 o 
   5   3   6        9.87       14.14      7.39 o 
   6   3   6       16.16        9.49      7.39 o 
   7   3   6       85.94       93.97      6.51 o 
   8   3   6       48.99       54.49      6.38 o 
   9   3   6        0.00        0.00     11.23 o 
  10   3   6        0.04        3.32     13.94 o 
  -9   4   6       30.63       34.96      7.08 o 
  -8   4   6       81.24       98.43      4.79 o 
  -7   4   6      165.88      161.37      6.71 o 
  -6   4   6      197.73      184.15     12.19 o 
  -5   4   6      422.73      428.71     16.40 o 
  -4   4   6       74.17       73.50      9.00 o 
  -3   4   6      594.16      629.16     17.65 o 
  -2   4   6     2393.93     2467.55    111.46 o 
  -1   4   6       54.39       55.55      5.42 o 
   0   4   6      438.88      379.29     20.27 o 
   1   4   6      162.05      181.71     12.18 o 
   2   4   6      187.31      181.19     15.38 o 
   3   4   6      211.95      261.49     12.79 o 
   4   4   6      286.38      231.93     19.00 o 
   5   4   6     1085.78     1088.75     58.10 o 
   6   4   6     1268.61     1207.79     63.36 o 
   7   4   6      282.11      294.99     26.35 o 
   8   4   6       26.61        1.55     10.84 o 
   9   4   6      127.26      126.68     12.01 o 
  10   4   6       72.74       94.66     16.07 o 
  -9   5   6        3.06       -6.20      6.20 o 
  -8   5   6        0.29       23.84      5.10 o 
  -7   5   6       25.88       47.29     13.48 o 
  -6   5   6      872.82      850.62     22.17 o 
  -5   5   6        0.88       -0.17      5.22 o 
  -4   5   6     1805.07     1723.06     64.48 o 
  -3   5   6      564.20      640.11     27.48 o 
  -2   5   6      264.34      275.34     23.37 o 
  -1   5   6       88.24      102.45      6.19 o 
   0   5   6      239.78      251.94     19.54 o 
   1   5   6      902.73     1015.50     33.89 o 
   2   5   6       24.29       11.91      5.43 o 
   3   5   6      567.74      621.45     16.81 o 
   4   5   6      629.98      638.98     27.75 o 
   5   5   6       34.42       48.18      7.25 o 
   6   5   6      570.64      622.32     56.05 o 
   7   5   6       42.64       48.83      7.67 o 
   8   5   6        0.94        7.75     10.84 o 
   9   5   6       78.53      116.21     12.01 o 
  10   5   6      129.08      166.19     13.17 o 
  -9   6   6       33.86       41.67      6.39 o 
  -8   6   6       54.61       51.61      5.14 o 
  -7   6   6       70.50       92.00     12.41 o 
  -6   6   6        9.07       15.03      5.32 o 
  -5   6   6     1051.47     1040.92     50.35 o 
  -4   6   6      776.99      778.97     47.46 o 
  -3   6   6      120.46      150.25     12.95 o 
  -2   6   6     1053.80     1021.36     62.23 o 
  -1   6   6      268.30      283.80      8.62 o 
   0   6   6      462.04      448.55     24.75 o 
   1   6   6      624.40      607.89     34.24 o 
   2   6   6       11.72       14.60      6.51 o 
   3   6   6      103.54       92.23      6.18 o 
   4   6   6      209.55      193.38      7.67 o 
   5   6   6       26.26       40.23      7.75 o 
   6   6   6     1147.81     1209.03     14.76 o 
   7   6   6      103.27      109.63     11.23 o 
   8   6   6      529.25      514.56     12.80 o 
   9   6   6       89.06       87.93     12.01 o 
  10   6   6        3.84        6.97     12.78 o 
  -8   7   6        0.58       19.29      6.80 o 
  -7   7   6       20.57       25.93      8.78 o 
  -6   7   6        2.95        8.18      6.18 o 
  -5   7   6       90.77       97.20     16.06 o 
  -4   7   6      978.43      985.28     64.63 o 
  -3   7   6      112.59      119.13     14.37 o 
  -2   7   6      905.16      874.91     45.30 o 
  -1   7   6      222.02      212.69     13.48 o 
   0   7   6       93.19      111.93      5.97 o 
   1   7   6      845.92      929.86     53.94 o 
   2   7   6     1052.00      978.56     39.44 o 
   3   7   6      110.27      123.24      6.68 o 
   4   7   6      646.84      716.01     11.45 o 
   5   7   6      172.51      206.14     11.24 o 
   6   7   6       90.48       79.41     11.23 o 
   7   7   6       29.62       25.95     10.84 o 
   8   7   6       40.75       37.16      8.08 o 
   9   7   6        0.54       -1.55     10.07 o 
  10   7   6       64.72      115.81     13.17 o 
  -8   8   6       25.88       16.09      6.76 o 
  -7   8   6       38.02       53.63     10.96 o 
  -6   8   6        6.66      -10.04     10.31 o 
  -5   8   6       84.73       82.38      6.41 o 
  -4   8   6        0.08        2.77      4.73 o 
  -3   8   6      440.97      428.21     12.87 o 
  -2   8   6      828.75      763.18     45.11 o 
  -1   8   6      341.73      315.23     17.35 o 
   0   8   6       50.18       48.10      5.08 o 
   1   8   6        6.48        6.33      4.70 o 
   2   8   6      170.02      166.56      6.92 o 
   3   8   6        4.41       14.06      5.52 o 
   4   8   6      447.65      435.59     25.39 o 
   5   8   6      666.25      665.42     13.58 o 
   6   8   6      910.98      944.86     14.36 o 
   7   8   6        9.74        1.65     16.27 o 
   8   8   6       63.72       60.51     21.88 o 
   9   8   6       56.42       52.85      8.62 o 
  -8   9   6       27.14       29.46      6.71 o 
  -7   9   6       98.64      104.77     10.46 o 
  -6   9   6        4.45       -6.56      6.56 o 
  -5   9   6      210.24      211.56     13.14 o 
  -4   9   6       29.37       72.73     19.68 o 
  -3   9   6      268.50      244.34     11.64 o 
  -2   9   6      132.39      135.43      6.88 o 
  -1   9   6      568.49      569.81     39.42 o 
   0   9   6       48.61       47.35      8.55 o 
   1   9   6       96.62      116.39      9.72 o 
   2   9   6      343.28      330.39     15.61 o 
   3   9   6      717.62      706.82     27.95 o 
   4   9   6      358.95      373.50     31.38 o 
   5   9   6       60.72       68.17     11.23 o 
   6   9   6      253.11      229.45     11.82 o 
   7   9   6       79.12       76.51      8.08 o 
   8   9   6      263.70      253.41     14.34 o 
   9   9   6        3.33        5.42      8.76 o 
  -7  10   6        0.03       -1.93      7.15 o 
  -6  10   6       24.73       37.44     11.12 o 
  -5  10   6       77.56       78.98      8.10 o 
  -4  10   6       56.03       49.13      8.01 o 
  -3  10   6      275.02      295.28     13.19 o 
  -2  10   6      492.18      486.83     19.87 o 
  -1  10   6       41.88       56.63      7.40 o 
   0  10   6       85.65       92.21     10.63 o 
   1  10   6      251.85      264.80     12.44 o 
   2  10   6      639.16      659.45     29.96 o 
   3  10   6       17.29       20.36      5.17 o 
   4  10   6      573.42      541.81     34.18 o 
   5  10   6       11.50       27.96     12.43 o 
   6  10   6       38.56       42.01      7.94 o 
   7  10   6        5.11       11.07      8.08 o 
   8  10   6       17.60       31.24      8.52 o 
   9  10   6        9.76       -1.78     16.27 o 
  -7  11   6       62.20       71.67      8.13 o 
  -6  11   6      296.34      286.13      9.49 o 
  -5  11   6        9.49       18.16      4.61 o 
  -4  11   6        1.76        7.18      8.33 o 
  -3  11   6      238.68      249.01      6.83 o 
  -2  11   6       50.10       52.82      5.76 o 
  -1  11   6       59.24       73.02      5.47 o 
   0  11   6        6.75        4.41      5.42 o 
   1  11   6        4.68        0.57      9.39 o 
   2  11   6      602.03      627.34     28.50 o 
   3  11   6        1.49        5.51      5.24 o 
   4  11   6      119.15       97.77      7.46 o 
   5  11   6      415.61      410.64     15.84 o 
   6  11   6        1.70       14.24      8.08 o 
   7  11   6        3.95       20.21     17.82 o 
   8  11   6       11.05       15.30      8.76 o 
  -6  12   6       34.15       40.39      9.11 o 
  -5  12   6       10.27       11.21      4.71 o 
  -4  12   6       61.28       64.06      4.92 o 
  -3  12   6       33.37       43.12     13.03 o 
  -2  12   6      750.05      715.42     34.55 o 
  -1  12   6       39.38       36.86      7.77 o 
   0  12   6      456.39      438.31     19.09 o 
   1  12   6        0.01       20.17      5.46 o 
   2  12   6       12.29       16.12      6.82 o 
   3  12   6      368.79      362.09     13.97 o 
   4  12   6      655.71      613.98     28.54 o 
   5  12   6       17.82       20.23      7.77 o 
   6  12   6      167.18      167.43      9.75 o 
   7  12   6        0.04        0.19     20.33 o 
   8  12   6       39.64       31.76     11.23 o 
  -5  13   6       96.75      114.39     13.70 o 
  -4  13   6      105.50      127.42     13.81 o 
  -3  13   6        3.35       17.62      7.88 o 
  -2  13   6      194.51      200.40     13.14 o 
  -1  13   6       14.13       21.18      5.55 o 
   0  13   6       53.42       43.36      5.66 o 
   1  13   6      155.72      168.97      9.10 o 
   2  13   6      131.71      138.70      5.86 o 
   3  13   6       18.41       24.14      6.94 o 
   4  13   6        4.22       20.79      7.45 o 
   5  13   6       95.63       88.00      6.44 o 
   6  13   6       54.27       45.08      7.07 o 
   7  13   6       41.87       47.65      9.17 o 
  -4  14   6      146.34      155.81     11.07 o 
  -3  14   6        3.33       15.44      6.32 o 
  -2  14   6      157.20      159.58      8.34 o 
  -1  14   6        6.03        6.00      4.61 o 
   0  14   6      203.66      183.58     16.78 o 
   1  14   6       43.49       38.24      5.80 o 
   2  14   6       52.56       57.02      5.86 o 
   3  14   6       60.41       59.85      7.30 o 
   4  14   6       82.50       78.07      6.51 o 
   5  14   6       21.22       28.32      6.51 o 
   6  14   6      118.48      122.89      7.34 o 
  -3  15   6       26.53       24.69      6.24 o 
  -2  15   6        3.28       12.45      9.22 o 
  -1  15   6       32.08       28.67      8.28 o 
   0  15   6      133.90      127.25     13.25 o 
   1  15   6        9.74        8.58      8.05 o 
   2  15   6       80.54       92.90      6.10 o 
   3  15   6        1.48       10.71      6.93 o 
   4  15   6       86.33       83.15      6.84 o 
   5  15   6        0.10        5.61      7.17 o 
  -2  16   6      227.99      208.95     11.24 o 
  -1  16   6        6.22       -2.47      6.29 o 
   0  16   6        6.60        9.38      5.48 o 
   1  16   6       33.20       37.71      6.24 o 
   2  16   6        2.29       17.09      6.92 o 
   3  16   6       14.05       23.74      7.30 o 
   4  16   6       56.65       56.76      6.83 o 
  -4 -15   7       24.21       34.93      9.04 o 
  -3 -15   7       36.40       33.46      7.82 o 
  -2 -15   7       35.76       38.61      6.78 o 
  -1 -15   7      120.14      102.45      8.39 o 
   0 -15   7       42.00       47.43      5.61 o 
   1 -15   7       97.76      113.69      6.77 o 
   2 -15   7      173.24      173.08      7.88 o 
  -5 -14   7       32.14       56.45      9.04 o 
  -4 -14   7      222.67      243.01      7.72 o 
  -3 -14   7       96.75      102.43      7.73 o 
  -2 -14   7      171.71      179.51      9.73 o 
  -1 -14   7        8.30       27.73      9.06 o 
   0 -14   7        0.96        4.08      6.49 o 
   1 -14   7      172.69      165.77      6.60 o 
   2 -14   7        4.11        4.80      6.10 o 
   3 -14   7        0.56        9.13      6.19 o 
  -6 -13   7       34.51       62.44     18.78 o 
  -5 -13   7        0.10       11.04      8.49 o 
  -4 -13   7       38.42       40.17     17.04 o 
  -3 -13   7        0.34       -2.75      6.90 o 
  -2 -13   7      341.21      343.95      8.95 o 
  -1 -13   7        0.03        6.78      5.62 o 
   0 -13   7      137.00      149.50     10.62 o 
   1 -13   7       33.63       31.06      6.59 o 
   2 -13   7       16.28       32.35      5.27 o 
   3 -13   7       86.95       79.24     12.36 o 
   4 -13   7        3.65        2.56      6.10 o 
   5 -13   7       37.56       58.20      6.34 o 
  -7 -12   7        4.34       20.90     11.81 o 
  -6 -12   7       38.31       57.19      7.23 o 
  -5 -12   7       19.54        7.16     11.62 o 
  -4 -12   7      290.04      317.37     17.25 o 
  -3 -12   7       19.46       28.89      5.87 o 
  -2 -12   7      257.43      255.87     10.68 o 
  -1 -12   7        0.39       10.24      6.15 o 
   0 -12   7      310.91      273.34     11.22 o 
   1 -12   7        5.85       13.24      6.65 o 
   2 -12   7       94.89       88.62      7.10 o 
   3 -12   7       58.40       53.46      5.87 o 
   4 -12   7      202.73      217.54     18.51 o 
   5 -12   7      169.63      186.26     12.25 o 
  -7 -11   7        7.91        7.36      7.09 o 
  -6 -11   7      293.72      300.34      9.04 o 
  -5 -11   7        0.15       -4.04     10.07 o 
  -4 -11   7       66.28       56.08      7.94 o 
  -3 -11   7       24.39       30.62      9.45 o 
  -2 -11   7      850.22      859.29     16.41 o 
  -1 -11   7       42.68       38.27      6.91 o 
   0 -11   7      718.98      647.45     21.22 o 
   1 -11   7       53.22       74.55      5.98 o 
   2 -11   7      154.38      143.12      5.37 o 
   3 -11   7       77.76       77.68      5.11 o 
   4 -11   7       11.17        8.04      5.10 o 
   5 -11   7        4.95       23.85      5.24 o 
   6 -11   7       18.77        7.58      5.51 o 
  -8 -10   7        3.48        4.77      8.90 o 
  -7 -10   7       23.44       20.56      7.17 o 
  -6 -10   7      191.95      185.88      9.49 o 
  -5 -10   7       17.08       13.77      8.08 o 
  -4 -10   7      585.71      560.11      9.05 o 
  -3 -10   7       10.23       26.43      6.55 o 
  -2 -10   7      355.31      380.60     22.49 o 
  -1 -10   7      141.02      125.90      5.82 o 
   0 -10   7        0.69        7.99      6.19 o 
   1 -10   7      526.00      528.95     23.85 o 
   2 -10   7      231.09      227.60     10.89 o 
   3 -10   7       16.53       14.58      7.64 o 
   4 -10   7       59.74       70.08      5.98 o 
   5 -10   7        3.56        6.67     12.58 o 
   6 -10   7       28.25       38.12      7.76 o 
   7 -10   7      127.92      133.38      5.44 o 
  -8  -9   7       73.22       72.05      8.76 o 
  -7  -9   7        3.21       13.12      8.52 o 
  -6  -9   7      969.84      879.11     49.88 o 
  -5  -9   7      205.61      194.42      6.87 o 
  -4  -9   7      128.01      121.76     11.43 o 
  -3  -9   7        7.34       11.55      5.43 o 
  -2  -9   7       56.49       65.17      5.81 o 
  -1  -9   7      432.61      441.68     15.28 o 
   0  -9   7     1134.32     1119.40     31.52 o 
   1  -9   7        6.31       13.34      8.53 o 
   2  -9   7      844.83      827.12     31.60 o 
   3  -9   7      527.06      498.67     16.90 o 
   4  -9   7       14.59       14.70      5.20 o 
   5  -9   7       10.06        7.46      9.73 o 
   6  -9   7       28.08       33.90      9.00 o 
   7  -9   7        0.07       -2.45     13.85 o 
  -9  -8   7       24.95       54.38      7.31 o 
  -8  -8   7        0.03       31.75      8.35 o 
  -7  -8   7        0.81       33.35      7.94 o 
  -6  -8   7      552.96      558.79     11.05 o 
  -5  -8   7        0.95       37.79     26.92 o 
  -4  -8   7      938.12      880.15      9.47 o 
  -3  -8   7        6.64       14.64      9.06 o 
  -2  -8   7       50.29       44.68      9.50 o 
  -1  -8   7      243.01      244.38      5.70 o 
   0  -8   7        5.69        5.77      9.00 o 
   1  -8   7      154.21      153.41      5.58 o 
   2  -8   7      110.77      112.97      6.49 o 
   3  -8   7        2.78       16.67      5.53 o 
   4  -8   7        5.19        8.20      4.92 o 
   5  -8   7      399.32      393.25     11.42 o 
   6  -8   7       12.87       25.58      5.00 o 
   7  -8   7       63.98       79.18     17.66 o 
   8  -8   7        0.12        1.13      6.19 o 
  -9  -7   7        0.93       23.38      7.23 o 
  -8  -7   7      103.18      119.75      8.35 o 
  -7  -7   7       10.48       15.76     18.40 o 
  -6  -7   7       83.53       61.25     14.14 o 
  -5  -7   7      173.35      156.06      8.35 o 
  -4  -7   7      496.76      487.00      7.76 o 
  -3  -7   7       66.21       67.89      6.18 o 
  -2  -7   7      932.83      881.17     24.48 o 
  -1  -7   7      349.10      334.53     13.91 o 
   0  -7   7      159.97      205.42     14.60 o 
   1  -7   7      145.00      159.83     11.46 o 
   2  -7   7      146.36      151.12      6.48 o 
   3  -7   7      155.21      171.40     12.19 o 
   4  -7   7      410.68      426.99      5.51 o 
   5  -7   7      168.91      161.37      5.81 o 
   6  -7   7       21.07       60.65     11.29 o 
   7  -7   7      228.26      221.47     16.34 o 
   8  -7   7        9.40       -3.91      8.75 o 
  -9  -6   7       59.22       54.23     12.39 o 
  -8  -6   7      399.05      371.47     18.02 o 
  -7  -6   7       53.75       65.51     12.01 o 
  -6  -6   7     1041.62     1029.40     13.40 o 
  -5  -6   7        0.96        6.87      6.30 o 
  -4  -6   7      852.80      816.30     30.26 o 
  -3  -6   7      126.17      122.20      5.40 o 
  -2  -6   7      438.04      411.73      9.80 o 
  -1  -6   7       53.92       53.89      4.30 o 
   0  -6   7      221.97      249.64     11.92 o 
   1  -6   7      575.63      579.15     29.46 o 
   2  -6   7      287.41      239.28      9.34 o 
   3  -6   7      285.77      274.35     11.99 o 
   4  -6   7       64.82       71.81     11.38 o 
   5  -6   7      422.59      403.50     13.71 o 
   6  -6   7      423.18      411.01     19.57 o 
   7  -6   7      315.42      325.80     11.36 o 
   8  -6   7        6.75       14.09      5.86 o 
   9  -6   7        0.18       18.49      6.44 o 
  -9  -5   7       26.51       18.06     10.17 o 
  -8  -5   7      472.98      447.73      9.50 o 
  -7  -5   7       65.96       75.50      6.81 o 
  -6  -5   7      220.37      216.15      5.74 o 
  -5  -5   7       73.05       65.46      5.62 o 
  -4  -5   7      905.08      899.93     28.17 o 
  -3  -5   7      933.36      944.89     34.23 o 
  -2  -5   7        8.60       10.08      5.34 o 
  -1  -5   7       70.08       52.02      5.43 o 
   0  -5   7      170.92      138.24      5.37 o 
   1  -5   7      344.00      338.05     12.82 o 
   2  -5   7       61.91       71.27      5.22 o 
   3  -5   7      674.74      665.37     21.68 o 
   4  -5   7        0.04        3.43      8.38 o 
   5  -5   7      405.75      396.79     29.47 o 
   6  -5   7       39.99       38.70      5.54 o 
   7  -5   7       68.20       88.77      5.71 o 
   8  -5   7       68.56       56.68      5.90 o 
   9  -5   7      140.77      147.54     11.59 o 
  -9  -4   7        0.80        7.24      6.86 o 
  -8  -4   7       59.94       46.24      6.67 o 
  -7  -4   7      166.70      161.15      8.22 o 
  -6  -4   7     1157.20     1139.33     38.04 o 
  -5  -4   7      750.67      756.97     19.50 o 
  -4  -4   7      249.60      294.08     12.61 o 
  -3  -4   7        9.14        8.33      4.67 o 
  -2  -4   7      259.81      286.33     11.07 o 
  -1  -4   7      743.76      723.81     15.31 o 
   0  -4   7      506.75      560.81     25.09 o 
   1  -4   7      999.36     1045.39     39.00 o 
   2  -4   7      440.71      465.08     22.34 o 
   3  -4   7      159.66      172.88      7.02 o 
   4  -4   7       17.69       16.58      5.07 o 
   5  -4   7       28.28       22.41      7.94 o 
   6  -4   7        9.64       22.74     10.65 o 
   7  -4   7      320.25      326.40     18.57 o 
   8  -4   7       10.57       11.27      5.20 o 
   9  -4   7       27.20       35.99      6.76 o 
 -10  -3   7      200.22      177.11      8.44 o 
  -9  -3   7      122.17      135.31     11.38 o 
  -8  -3   7       41.49       52.58      6.19 o 
  -7  -3   7       55.49       44.53      8.65 o 
  -6  -3   7     1229.62     1196.40     14.13 o 
  -5  -3   7      115.00      129.01      5.24 o 
  -4  -3   7       38.82       33.40      5.26 o 
  -3  -3   7       19.47       27.38      4.98 o 
  -2  -3   7      211.29      204.92     11.13 o 
  -1  -3   7      512.36      539.61     14.13 o 
   0  -3   7       88.15       74.90      5.32 o 
   1  -3   7      247.77      250.07     16.28 o 
   2  -3   7      113.72      108.36      4.79 o 
   3  -3   7     2200.03     2228.11     93.43 o 
   4  -3   7      304.51      311.34      9.24 o 
   5  -3   7      226.57      235.41     11.74 o 
   6  -3   7       22.69       26.97      6.79 o 
   7  -3   7       18.50       25.71     12.75 o 
   8  -3   7      250.24      263.78      6.32 o 
   9  -3   7      238.66      239.30     12.08 o 
 -10  -2   7        2.81       13.05      5.87 o 
  -9  -2   7      121.52      118.19      7.77 o 
  -8  -2   7        7.35       22.73      6.72 o 
  -7  -2   7      392.28      403.45     13.18 o 
  -6  -2   7      981.13      955.35     14.61 o 
  -5  -2   7      227.67      237.98      5.52 o 
  -4  -2   7      202.90      198.92      5.20 o 
  -3  -2   7      156.80      173.32      7.61 o 
  -2  -2   7      283.96      307.11     14.33 o 
  -1  -2   7      172.22      149.56      5.07 o 
   0  -2   7        2.14       17.65      5.37 o 
   1  -2   7     2357.65     2485.42     67.53 o 
   2  -2   7     1589.43     1655.93     56.27 o 
   3  -2   7      725.40      632.27     18.38 o 
   4  -2   7      498.96      469.10     16.97 o 
   5  -2   7      582.04      564.46     14.00 o 
   6  -2   7      110.01      112.98      6.60 o 
   7  -2   7      857.86      813.74     38.48 o 
   8  -2   7       15.55       31.08      5.90 o 
   9  -2   7       12.59       12.38     14.42 o 
  10  -2   7        1.20       -3.00      7.04 o 
 -10  -1   7       58.05       57.59      6.77 o 
  -9  -1   7        0.18        8.08      7.04 o 
  -8  -1   7       73.71       68.63      7.10 o 
  -7  -1   7      612.25      554.03     28.94 o 
  -6  -1   7        0.29        5.25      5.79 o 
  -5  -1   7      242.59      254.19     11.13 o 
  -4  -1   7        9.50       13.83      4.69 o 
  -3  -1   7       81.55       93.95      5.18 o 
  -2  -1   7     3505.32     3704.15     65.78 o 
  -1  -1   7     1525.39     1604.87     33.15 o 
   0  -1   7     2348.41     2330.22     38.08 o 
   1  -1   7      638.72      614.24     14.33 o 
   2  -1   7       37.99       43.77      5.96 o 
   3  -1   7       10.55        7.12      5.45 o 
   4  -1   7       61.64       57.30      6.04 o 
   5  -1   7      131.62      144.97      9.34 o 
   6  -1   7       85.53       75.46     11.63 o 
   7  -1   7      192.62      175.00     33.56 o 
   8  -1   7      169.09      140.20     47.04 o 
   9  -1   7      143.40      168.13     16.16 o 
  10  -1   7        4.47        2.91      7.01 o 
 -10   0   7       12.61       17.55      7.86 o 
  -9   0   7       26.96       54.68     15.54 o 
  -8   0   7      180.24      188.50     13.98 o 
  -7   0   7      252.61      247.97      6.10 o 
  -6   0   7      419.11      402.91     15.05 o 
  -5   0   7        6.70        8.21      6.10 o 
  -4   0   7      692.59      635.27     15.46 o 
  -3   0   7      101.20      142.07      6.79 o 
  -2   0   7       42.11       52.59      5.32 o 
  -1   0   7      557.28      532.95     11.62 o 
   0   0   7      633.14      679.71     15.81 o 
   1   0   7      456.46      423.28      9.63 o 
   2   0   7       63.99       79.80      5.37 o 
   3   0   7       25.97       40.05      5.56 o 
   4   0   7      184.03      172.30     32.54 o 
   5   0   7      381.70      354.98     31.90 o 
   6   0   7      243.84      221.42     10.27 o 
   7   0   7      157.35      149.85     12.02 o 
   8   0   7       33.93       40.26     11.43 o 
   9   0   7      108.96      127.39      6.61 o 
  10   0   7        9.38       24.62      7.78 o 
  -9   1   7        8.00       20.02      6.85 o 
  -8   1   7        9.59       18.15      5.61 o 
  -7   1   7      148.02      160.49      5.71 o 
  -6   1   7       26.58       37.35      5.32 o 
  -5   1   7     2215.76     2139.40     65.05 o 
  -4   1   7      268.44      291.20      6.40 o 
  -3   1   7      401.69      449.80     11.28 o 
  -2   1   7     3123.19     3239.87     76.16 o 
  -1   1   7        3.22        1.62      5.37 o 
   0   1   7      775.69      736.82     22.60 o 
   1   1   7      973.31      905.25     27.13 o 
   2   1   7     1015.64     1033.93     24.37 o 
   3   1   7        1.10        1.76      6.04 o 
   4   1   7       17.29       12.87      4.89 o 
   5   1   7       58.77       59.44      6.00 o 
   6   1   7      154.27      149.74      6.36 o 
   7   1   7      338.29      332.10      6.15 o 
   8   1   7        1.17        2.01      5.51 o 
   9   1   7       11.28       20.12      8.52 o 
  10   1   7        0.07       -5.68      7.43 o 
  -9   2   7      125.66      130.69      7.23 o 
  -8   2   7        6.63        7.37      7.94 o 
  -7   2   7      633.76      591.48     22.55 o 
  -6   2   7       18.62       14.34      8.55 o 
  -5   2   7      141.90      150.01      4.96 o 
  -4   2   7       35.57       42.18      5.08 o 
  -3   2   7        1.12       -2.43      6.17 o 
  -2   2   7       13.31       27.26      5.26 o 
  -1   2   7     1160.77     1220.90     39.32 o 
   0   2   7       66.74       60.26      6.33 o 
   1   2   7      348.57      392.89     10.69 o 
   2   2   7       85.59       82.89     18.46 o 
   3   2   7      614.19      652.58     17.15 o 
   4   2   7      347.93      317.19      7.02 o 
   5   2   7     1742.32     1639.46     67.37 o 
   6   2   7       57.87       75.16     16.66 o 
   7   2   7      514.45      498.89      7.76 o 
   8   2   7      230.70      226.82      6.87 o 
   9   2   7        0.94       22.08     11.23 o 
  10   2   7       69.17       85.65      9.04 o 
  -9   3   7       75.56       75.49     11.24 o 
  -8   3   7       14.32       21.84     11.80 o 
  -7   3   7     1186.51     1179.05     41.49 o 
  -6   3   7      235.44      239.10     10.79 o 
  -5   3   7      433.49      429.07     23.00 o 
  -4   3   7      706.08      707.90     29.02 o 
  -3   3   7       51.68       49.83      5.18 o 
  -2   3   7     1554.69     1490.26     68.61 o 
  -1   3   7        0.03        9.14      4.48 o 
   0   3   7      618.90      689.69     42.37 o 
   1   3   7       31.96       63.65      5.37 o 
   2   3   7      194.58      191.54     32.99 o 
   3   3   7       80.90       69.60      6.15 o 
   4   3   7       96.46       91.29     13.95 o 
   5   3   7      322.41      311.72      8.08 o 
   6   3   7       14.26       18.54      6.97 o 
   7   3   7      147.16      142.85     16.85 o 
   8   3   7       32.23       21.08      7.80 o 
   9   3   7      316.74      312.74     17.25 o 
  10   3   7       54.91       48.03      8.91 o 
  -9   4   7       55.06       72.86      6.24 o 
  -8   4   7      314.31      311.45      8.93 o 
  -7   4   7       56.87       62.71      5.56 o 
  -6   4   7      231.10      231.35      6.04 o 
  -5   4   7        0.41        4.72      5.17 o 
  -4   4   7       85.79       98.32     11.07 o 
  -3   4   7     1210.88     1193.62     56.30 o 
  -2   4   7      104.68      108.96      4.76 o 
  -1   4   7     1033.86     1045.07     47.65 o 
   0   4   7     1920.96     2144.68    136.96 o 
   1   4   7      128.82      132.54      4.87 o 
   2   4   7      516.32      569.90     98.86 o 
   3   4   7       66.23       68.01      6.25 o 
   4   4   7      280.95      276.61     13.96 o 
   5   4   7      874.46      849.48     25.43 o 
   6   4   7      201.89      197.86     19.18 o 
   7   4   7     1509.14     1457.74    121.49 o 
   8   4   7      164.46      157.99     10.46 o 
   9   4   7      114.61      116.87     22.47 o 
  10   4   7        1.47       -4.26      8.91 o 
  -9   5   7        0.26       14.70      6.24 o 
  -8   5   7       22.90       35.06      5.98 o 
  -7   5   7      205.87      199.92     10.69 o 
  -6   5   7      132.16      120.44      7.59 o 
  -5   5   7      432.14      409.50     16.30 o 
  -4   5   7      547.02      560.46     23.57 o 
  -3   5   7      433.96      404.87     16.23 o 
  -2   5   7      782.72      761.09     36.27 o 
  -1   5   7      161.84      124.84      5.76 o 
   0   5   7     1253.66     1304.24     85.36 o 
   1   5   7        0.83       -4.84      4.98 o 
   2   5   7        0.10       -0.80      5.14 o 
   3   5   7       60.06       73.86      6.28 o 
   4   5   7      502.37      508.90     19.98 o 
   5   5   7       58.31       67.19      7.36 o 
   6   5   7      187.07      173.49     12.21 o 
   7   5   7      130.15      120.18     13.37 o 
   8   5   7        0.01        2.32     11.62 o 
   9   5   7       63.45       61.98      8.49 o 
  10   5   7        1.15       21.69     12.78 o 
  -9   6   7       72.17       69.33      6.49 o 
  -8   6   7       10.50       15.17      5.76 o 
  -7   6   7       39.59       43.94      9.11 o 
  -6   6   7       59.84       70.56      7.60 o 
  -5   6   7      152.42      143.44     15.94 o 
  -4   6   7       10.93        9.63      5.27 o 
  -3   6   7        0.86       -2.32      4.87 o 
  -2   6   7       31.12       27.97      6.01 o 
  -1   6   7     1537.31     1557.54     82.41 o 
   0   6   7       39.02       36.63      5.17 o 
   1   6   7       34.28       31.92      5.31 o 
   2   6   7      669.36      728.92    125.23 o 
   3   6   7        9.01       27.06      6.36 o 
   4   6   7       14.39       24.54      7.55 o 
   5   6   7     1187.62     1124.67    123.58 o 
   6   6   7      144.33      142.18     17.24 o 
   7   6   7      235.73      233.19      8.22 o 
   8   6   7        0.78      -10.07     10.07 o 
   9   6   7       28.56       47.64     12.01 o 
  10   6   7       16.09       22.46     12.78 o 
  -8   7   7        0.11        0.32     14.93 o 
  -7   7   7      173.59      174.29     10.96 o 
  -6   7   7       10.16       33.52     12.14 o 
  -5   7   7      756.12      737.39     19.83 o 
  -4   7   7      419.47      406.44     22.73 o 
  -3   7   7      214.26      220.51      6.41 o 
  -2   7   7      148.85      144.92      9.32 o 
  -1   7   7      639.73      627.27     22.30 o 
   0   7   7       37.77       55.17      8.36 o 
   1   7   7      512.93      511.04     19.82 o 
   2   7   7      975.42      991.24     52.22 o 
   3   7   7      128.90      120.36      9.97 o 
   4   7   7      207.32      231.18     35.07 o 
   5   7   7      388.95      388.94     44.78 o 
   6   7   7      269.80      281.66     28.87 o 
   7   7   7        0.31      -10.07     11.23 o 
   8   7   7        2.99       23.62     11.62 o 
   9   7   7       61.82       94.12     12.39 o 
  -8   8   7       33.51       40.02      5.76 o 
  -7   8   7       19.85       37.77      5.76 o 
  -6   8   7       97.72      106.43      5.11 o 
  -5   8   7      561.18      535.73     30.68 o 
  -4   8   7     1270.27     1293.06     70.28 o 
  -3   8   7     1061.05      999.92     58.59 o 
  -2   8   7      155.36      148.03     12.97 o 
  -1   8   7     2531.21     2438.42    142.64 o 
   0   8   7      555.00      566.44     47.10 o 
   1   8   7       12.20        6.23      4.70 o 
   2   8   7       51.54       61.18      5.43 o 
   3   8   7      889.35      900.87     33.49 o 
   4   8   7        5.26        6.79      6.39 o 
   5   8   7      895.01      862.72     74.54 o 
   6   8   7      154.82      149.16     12.01 o 
   7   8   7      296.92      310.82     12.79 o 
   8   8   7       14.51       30.60     11.62 o 
   9   8   7       20.90       30.25      9.65 o 
  -7   9   7       94.22       90.81     10.96 o 
  -6   9   7       11.09       15.64     18.20 o 
  -5   9   7      205.51      199.22     14.53 o 
  -4   9   7      110.58      107.22      5.68 o 
  -3   9   7     1412.92     1335.25     91.01 o 
  -2   9   7       17.92       17.19      4.77 o 
  -1   9   7      742.92      704.94     41.01 o 
   0   9   7      844.53      778.76     40.96 o 
   1   9   7     2393.16     2388.77    116.14 o 
   2   9   7       23.83       84.34     24.43 o 
   3   9   7      283.33      282.57     12.64 o 
   4   9   7      104.01      102.77      7.79 o 
   5   9   7      210.60      210.20     16.47 o 
   6   9   7      220.58      222.81     12.01 o 
   7   9   7       58.94       51.90     11.62 o 
   8   9   7        0.04       19.21      8.35 o 
   9   9   7       27.93       37.08     25.37 o 
  -7  10   7       24.06       36.13      9.50 o 
  -6  10   7       54.12       62.14     14.92 o 
  -5  10   7        3.68       14.48      9.80 o 
  -4  10   7        0.76        0.17      4.91 o 
  -3  10   7     1752.93     1644.90     73.95 o 
  -2  10   7       42.81       46.42      5.81 o 
  -1  10   7     1036.75     1041.61     57.12 o 
   0  10   7      313.28      305.22     14.99 o 
   1  10   7       41.97       58.69      8.61 o 
   2  10   7       67.65       60.76      5.51 o 
   3  10   7     1348.93     1292.87     47.18 o 
   4  10   7        5.17       -3.94      6.00 o 
   5  10   7       86.59       67.40     11.62 o 
   6  10   7       22.50       29.05     11.23 o 
   7  10   7        0.45       16.85      8.22 o 
   8  10   7        0.35       -8.49      8.49 o 
  -6  11   7       69.02       70.65      9.28 o 
  -5  11   7       19.18       31.37      6.99 o 
  -4  11   7      156.37      161.49      6.23 o 
  -3  11   7       78.50       87.57      5.57 o 
  -2  11   7       24.99       48.67     13.44 o 
  -1  11   7      258.69      243.70     12.34 o 
   0  11   7      388.88      370.07     26.24 o 
   1  11   7      507.89      513.36     20.26 o 
   2  11   7       40.72       43.20      6.70 o 
   3  11   7      542.60      544.69     26.76 o 
   4  11   7      171.62      163.20      9.12 o 
   5  11   7      338.08      341.20     12.21 o 
   6  11   7       12.38       15.77      8.08 o 
   7  11   7      101.16       92.87     18.79 o 
   8  11   7       14.01        4.86      8.90 o 
  -6  12   7        6.53       32.91     10.31 o 
  -5  12   7      139.33      155.91      9.28 o 
  -4  12   7       15.52       31.09      4.66 o 
  -3  12   7       84.37       84.38      9.23 o 
  -2  12   7      222.18      226.27     22.93 o 
  -1  12   7      312.45      314.17     32.78 o 
   0  12   7      142.75      134.84      7.83 o 
   1  12   7      180.18      170.58      7.49 o 
   2  12   7      122.58      132.36      8.35 o 
   3  12   7      351.50      351.87     18.91 o 
   4  12   7        0.35        3.20      7.39 o 
   5  12   7      575.01      573.06     33.25 o 
   6  12   7        0.82       -0.98      8.35 o 
   7  12   7        6.18       14.32     11.81 o 
  -5  13   7       63.66       51.37      6.32 o 
  -4  13   7        1.57       13.00      9.11 o 
  -3  13   7        0.52       -6.48      6.48 o 
  -2  13   7       10.21        8.56      8.22 o 
  -1  13   7      128.96      149.73     12.97 o 
   0  13   7       19.24       14.69      7.77 o 
   1  13   7       25.68       39.79      5.09 o 
   2  13   7        3.56        7.45      5.66 o 
   3  13   7       29.27       38.13      5.28 o 
   4  13   7       15.17       29.56      7.52 o 
   5  13   7       71.64       61.01      6.62 o 
   6  13   7       75.63       83.57      9.08 o 
   7  13   7        8.82       18.07     12.01 o 
  -4  14   7       23.59       32.19      7.77 o 
  -3  14   7      209.80      217.64     10.01 o 
  -2  14   7        0.30        0.23      5.93 o 
  -1  14   7       83.30       83.94      5.24 o 
   0  14   7       54.50       50.83      6.23 o 
   1  14   7       11.70       25.13      5.71 o 
   2  14   7       60.61       64.72      5.86 o 
   3  14   7       36.59       37.61      6.55 o 
   4  14   7       43.34       32.36      7.91 o 
   5  14   7      174.59      165.03      7.66 o 
   6  14   7       35.35       40.30      8.37 o 
  -3  15   7        5.29        9.78      6.39 o 
  -2  15   7       17.83       30.70      7.80 o 
  -1  15   7       77.66       77.16      5.58 o 
   0  15   7        4.17       12.53      5.90 o 
   1  15   7       66.87       81.15      6.10 o 
   2  15   7       18.99       30.73      6.82 o 
   3  15   7        8.01       19.70      6.16 o 
   4  15   7       16.45       27.01      7.58 o 
   5  15   7        5.61        7.20      6.84 o 
  -1  16   7        0.11       18.78      8.89 o 
   0  16   7        8.55        8.96      5.68 o 
   1  16   7      188.59      186.81     10.31 o 
   2  16   7       24.77       23.52      8.33 o 
   3  16   7       77.57       78.74      7.53 o 
  -3 -15   8       29.43       23.08      8.77 o 
  -2 -15   8       57.08       64.73      6.22 o 
  -1 -15   8       18.30       20.29      6.61 o 
   0 -15   8        0.44       21.40      9.28 o 
   1 -15   8        7.17       34.36      5.65 o 
  -4 -14   8       41.38       34.08      6.30 o 
  -3 -14   8      164.85      178.53      7.98 o 
  -2 -14   8       44.10       37.26      5.39 o 
  -1 -14   8        2.88        7.20      6.48 o 
   0 -14   8      149.62      139.74      5.85 o 
   1 -14   8       51.36       58.26      8.94 o 
   2 -14   8      117.97      104.94      8.30 o 
   3 -14   8        2.09       18.77      7.88 o 
  -5 -13   8        1.22       17.43     12.78 o 
  -4 -13   8        4.44       12.66     27.50 o 
  -3 -13   8       91.18       88.94      7.38 o 
  -2 -13   8        0.12        6.95     10.29 o 
  -1 -13   8      345.33      350.77      9.79 o 
   0 -13   8       11.26        6.36      6.27 o 
   1 -13   8       13.59       19.36      5.81 o 
   2 -13   8      312.33      309.13     15.77 o 
   3 -13   8       53.55       62.94      5.51 o 
   4 -13   8       48.50       66.78      6.39 o 
  -6 -12   8       60.81       69.05      8.90 o 
  -5 -12   8      349.91      304.94     17.05 o 
  -4 -12   8       81.69       81.35     11.81 o 
  -3 -12   8       24.61       36.43      5.28 o 
  -2 -12   8       66.32       69.73      6.35 o 
  -1 -12   8       17.83       22.80      5.76 o 
   0 -12   8       85.21       78.96      8.67 o 
   1 -12   8      165.43      159.27      6.78 o 
   2 -12   8        8.76        4.35      9.22 o 
   3 -12   8        8.68       11.97      7.39 o 
   4 -12   8       18.82       23.94      6.10 o 
   5 -12   8       54.07       59.63     11.41 o 
  -7 -11   8       61.08       64.59      7.52 o 
  -6 -11   8        6.09        3.29     13.75 o 
  -5 -11   8       20.58        7.73      6.87 o 
  -4 -11   8        1.08        3.29     10.65 o 
  -3 -11   8      270.18      281.18      9.61 o 
  -2 -11   8      162.35      138.81      5.07 o 
  -1 -11   8      490.29      508.90     21.88 o 
   0 -11   8       23.32       31.44      7.83 o 
   1 -11   8        1.46       11.59      6.33 o 
   2 -11   8       12.31       23.80      4.97 o 
   3 -11   8       64.88       78.30      5.18 o 
   4 -11   8       20.59       22.86      5.93 o 
   5 -11   8       76.69       72.00      4.67 o 
   6 -11   8       86.65       85.50      5.32 o 
  -7 -10   8      109.24      113.82     12.20 o 
  -6 -10   8        1.45      -10.07     10.07 o 
  -5 -10   8       99.87       95.54      6.87 o 
  -4 -10   8       89.39       64.49      7.94 o 
  -3 -10   8      146.69      164.82      7.88 o 
  -2 -10   8       29.38       22.85      5.90 o 
  -1 -10   8      245.47      243.33      6.70 o 
   0 -10   8        0.00       -5.47      5.47 o 
   1 -10   8       56.85       54.49      5.69 o 
   2 -10   8        2.38       12.70      4.35 o 
   3 -10   8      114.11      115.49      5.16 o 
   4 -10   8      322.36      323.06     11.98 o 
   5 -10   8       14.51       23.09      7.60 o 
   6 -10   8       49.22       65.06      7.44 o 
  -8  -9   8        0.08        8.68      8.90 o 
  -7  -9   8      101.80      131.62      8.62 o 
  -6  -9   8        0.08       29.06      8.08 o 
  -5  -9   8      228.54      230.96      8.49 o 
  -4  -9   8      288.72      278.25      8.36 o 
  -3  -9   8     2608.27     2577.33     39.75 o 
  -2  -9   8      391.68      341.79     54.66 o 
  -1  -9   8       12.18       19.30      7.38 o 
   0  -9   8      168.46      162.20     13.27 o 
   1  -9   8       77.57       94.69     18.67 o 
   2  -9   8       26.74       18.83      4.90 o 
   3  -9   8      100.29       92.70      9.06 o 
   4  -9   8      220.37      218.02      7.33 o 
   5  -9   8      106.95      111.36      5.86 o 
   6  -9   8        7.16       22.26      5.86 o 
   7  -9   8        0.27        9.83      7.08 o 
  -8  -8   8        1.01       29.43      8.76 o 
  -7  -8   8       74.35       84.31     10.85 o 
  -6  -8   8       15.24       60.47      9.10 o 
  -5  -8   8       57.68       71.46     13.17 o 
  -4  -8   8       52.40       57.04     15.11 o 
  -3  -8   8        3.51       -3.57      5.43 o 
  -2  -8   8      392.88      370.96     61.67 o 
  -1  -8   8       67.55       74.66      8.83 o 
   0  -8   8      331.36      335.98      7.34 o 
   1  -8   8      558.35      508.75     17.87 o 
   2  -8   8      126.79      133.40      5.07 o 
   3  -8   8      102.59       89.00      4.96 o 
   4  -8   8      594.68      581.29     15.56 o 
   5  -8   8       84.84       79.05      6.44 o 
   6  -8   8      282.28      273.12     11.86 o 
   7  -8   8       18.76       19.70      6.17 o 
  -9  -7   8      298.39      310.93     12.79 o 
  -8  -7   8       12.28       14.91     10.26 o 
  -7  -7   8        4.62        8.90     15.69 o 
  -6  -7   8      243.29      226.58      7.16 o 
  -5  -7   8       20.40       25.75     12.01 o 
  -4  -7   8      425.64      405.55     13.90 o 
  -3  -7   8      111.76      129.42      6.58 o 
  -2  -7   8      164.78      169.01      8.22 o 
  -1  -7   8     1184.41     1216.90     41.51 o 
   0  -7   8      521.04      556.42     22.62 o 
   1  -7   8       69.46       74.82     11.52 o 
   2  -7   8       88.50      125.22     12.30 o 
   3  -7   8        1.25       16.61      6.18 o 
   4  -7   8       33.25       33.89      5.37 o 
   5  -7   8      908.41      915.98     35.01 o 
   6  -7   8       47.89       52.75     10.36 o 
   7  -7   8        6.08       19.20      5.83 o 
   8  -7   8      150.90      161.60     22.72 o 
  -9  -6   8        6.96        4.26     12.78 o 
  -8  -6   8        6.77      -13.00     21.88 o 
  -7  -6   8      675.72      676.60      9.33 o 
  -6  -6   8      237.61      228.83      9.49 o 
  -5  -6   8     1088.40     1096.69      9.61 o 
  -4  -6   8      539.11      512.52     17.31 o 
  -3  -6   8      134.38      139.43      6.43 o 
  -2  -6   8        3.12        6.34      4.52 o 
  -1  -6   8      491.31      491.24     13.60 o 
   0  -6   8       64.48       78.03      7.37 o 
   1  -6   8      554.48      562.65     32.98 o 
   2  -6   8      107.84      104.09      5.37 o 
   3  -6   8      577.59      568.34     23.46 o 
   4  -6   8       96.60      108.00     13.81 o 
   5  -6   8        8.64       18.99      5.52 o 
   6  -6   8      868.45      910.92     28.34 o 
   7  -6   8       28.18       27.83     10.60 o 
   8  -6   8      116.32      131.66     17.43 o 
  -9  -5   8       12.48       35.24     12.39 o 
  -8  -5   8      277.10      274.51      8.03 o 
  -7  -5   8      258.40      231.03      6.33 o 
  -6  -5   8        4.72       71.34     14.26 o 
  -5  -5   8      241.78      225.54      6.67 o 
  -4  -5   8      187.02      177.02      7.16 o 
  -3  -5   8      180.99      173.22      6.38 o 
  -2  -5   8        4.63        5.29      4.73 o 
  -1  -5   8      378.90      383.33      5.76 o 
   0  -5   8      172.32      157.64     12.45 o 
   1  -5   8      214.81      217.97     10.28 o 
   2  -5   8      234.62      245.88     12.14 o 
   3  -5   8       36.09       47.57      5.26 o 
   4  -5   8      540.97      520.32     10.37 o 
   5  -5   8     1133.05     1079.29     34.18 o 
   6  -5   8      155.71      161.73      5.78 o 
   7  -5   8      263.95      244.11      6.04 o 
   8  -5   8      306.04      276.80     13.01 o 
   9  -5   8        5.20       14.82      6.44 o 
  -9  -4   8        1.72        7.08      5.84 o 
  -8  -4   8       10.39        7.61      7.58 o 
  -7  -4   8      164.24      151.50      6.99 o 
  -6  -4   8       33.46       31.95      4.82 o 
  -5  -4   8      210.66      196.30      5.98 o 
  -4  -4   8       32.80       35.95      5.09 o 
  -3  -4   8        0.80        2.11      4.00 o 
  -2  -4   8      126.86      126.68      5.57 o 
  -1  -4   8       56.63       58.25      5.13 o 
   0  -4   8       90.72       94.80      6.90 o 
   1  -4   8      634.16      608.15     21.79 o 
   2  -4   8      241.61      233.45     11.10 o 
   3  -4   8      130.36      141.25     11.45 o 
   4  -4   8      303.72      300.84     16.82 o 
   5  -4   8       53.53       67.80      5.41 o 
   6  -4   8       96.83       95.73      6.65 o 
   7  -4   8       10.06       32.63      5.52 o 
   8  -4   8       75.38       88.45     10.44 o 
   9  -4   8      152.50      178.96     15.49 o 
  -9  -3   8       11.86       15.30      6.88 o 
  -8  -3   8       43.02       38.44      8.65 o 
  -7  -3   8        9.57       20.76      7.12 o 
  -6  -3   8      355.37      350.45      7.27 o 
  -5  -3   8      276.46      267.65      5.67 o 
  -4  -3   8      137.22      116.42      6.93 o 
  -3  -3   8      302.80      303.71      7.72 o 
  -2  -3   8      157.00      174.11      5.96 o 
  -1  -3   8      114.24      106.93      5.28 o 
   0  -3   8      160.90      139.57      6.49 o 
   1  -3   8      448.82      460.19     15.45 o 
   2  -3   8      417.52      352.26     15.70 o 
   3  -3   8       45.48       38.11      5.89 o 
   4  -3   8       32.59       42.06      4.34 o 
   5  -3   8       15.36       15.42      8.05 o 
   6  -3   8       44.84       65.71      5.52 o 
   7  -3   8        0.18       12.16      7.24 o 
   8  -3   8      208.56      206.80      7.83 o 
   9  -3   8       13.92       30.26      6.50 o 
  -9  -2   8       35.95       27.71      5.66 o 
  -8  -2   8       51.76       52.98      7.14 o 
  -7  -2   8      858.76      838.52     15.77 o 
  -6  -2   8      423.90      430.37      6.42 o 
  -5  -2   8      533.66      558.72     13.60 o 
  -4  -2   8      777.49      723.42     11.99 o 
  -3  -2   8       37.85       62.05      6.00 o 
  -2  -2   8      848.35      940.17     22.60 o 
  -1  -2   8      172.21      184.64     12.75 o 
   0  -2   8      402.02      396.31     10.75 o 
   1  -2   8     1180.03     1130.02     25.33 o 
   2  -2   8      398.08      376.85     16.30 o 
   3  -2   8       54.42       64.50      5.76 o 
   4  -2   8     1596.33     1609.30     51.57 o 
   5  -2   8      332.98      307.12     14.38 o 
   6  -2   8       57.03       59.37      5.09 o 
   7  -2   8       30.70       29.89      4.75 o 
   8  -2   8        6.89        6.34      6.09 o 
   9  -2   8       78.75       85.11     18.39 o 
  -9  -1   8      158.45      175.61     11.57 o 
  -8  -1   8        2.87        6.49      5.66 o 
  -7  -1   8       27.78       35.11      8.22 o 
  -6  -1   8      498.19      448.95     19.41 o 
  -5  -1   8      365.11      338.67     10.58 o 
  -4  -1   8      174.77      190.05      4.70 o 
  -3  -1   8     2164.66     2227.07     56.15 o 
  -2  -1   8      343.29      368.26      9.74 o 
  -1  -1   8      228.37      199.93      6.07 o 
   0  -1   8     1960.24     1925.74     38.13 o 
   1  -1   8       15.16       28.75      5.95 o 
   2  -1   8      208.25      185.84     13.48 o 
   3  -1   8       35.40       58.55      9.97 o 
   4  -1   8        8.01        9.95      6.57 o 
   5  -1   8        3.09       -5.65      6.88 o 
   6  -1   8      710.82      672.63    127.13 o 
   7  -1   8      109.41       91.77     18.74 o 
   8  -1   8       75.34       96.62      7.34 o 
   9  -1   8       17.72       27.07      7.50 o 
  -9   0   8       81.59       89.57      6.11 o 
  -8   0   8       20.23       17.85      8.66 o 
  -7   0   8      666.93      660.38     21.40 o 
  -6   0   8       16.20        4.48     10.79 o 
  -5   0   8     1786.25     1869.63     38.29 o 
  -4   0   8      736.75      711.35     21.52 o 
  -3   0   8      585.43      593.65     11.48 o 
  -2   0   8       45.05       38.19      5.17 o 
  -1   0   8      237.49      212.50      5.52 o 
   0   0   8        1.26        3.32      6.88 o 
   1   0   8     1374.85     1319.73     11.85 o 
   2   0   8     1545.23     1521.53     34.00 o 
   3   0   8      164.68      192.69      5.00 o 
   4   0   8     1103.71      973.34    166.17 o 
   5   0   8      213.69      225.68      8.61 o 
   6   0   8       54.23       45.53      5.88 o 
   7   0   8        9.15        6.90      5.35 o 
   8   0   8        0.17       13.17      6.94 o 
   9   0   8        0.67        5.91      6.96 o 
  -9   1   8      114.07      110.77     11.57 o 
  -8   1   8       63.90       56.94      6.65 o 
  -7   1   8       42.93       43.02      5.43 o 
  -6   1   8       14.78       20.21      5.32 o 
  -5   1   8       26.71       53.16      5.51 o 
  -4   1   8      113.11      146.66      5.79 o 
  -3   1   8     1458.83     1506.85     28.96 o 
  -2   1   8      300.38      296.58      8.84 o 
  -1   1   8      606.03      639.31     10.33 o 
   0   1   8     2559.33     2654.64     63.92 o 
   1   1   8      107.46      102.83      7.91 o 
   2   1   8      550.38      549.90     12.65 o 
   3   1   8      209.66      173.94     31.29 o 
   4   1   8      164.28      157.69      5.30 o 
   5   1   8        5.78        6.50      5.95 o 
   6   1   8       88.20       88.19      6.25 o 
   7   1   8      169.79      150.67     11.06 o 
   8   1   8      421.80      438.52     14.55 o 
   9   1   8        3.47       -5.37      9.53 o 
  10   1   8        0.01       14.52      8.76 o 
  -9   2   8      106.55      104.01      6.55 o 
  -8   2   8       13.16       11.62      5.64 o 
  -7   2   8      276.16      285.22     15.05 o 
  -6   2   8      511.97      501.05     22.39 o 
  -5   2   8      427.73      414.60     13.21 o 
  -4   2   8      406.34      363.01     20.99 o 
  -3   2   8      447.59      449.74     19.87 o 
  -2   2   8      296.28      347.85     12.87 o 
  -1   2   8      529.71      524.49      8.64 o 
   0   2   8       54.24       68.57      6.11 o 
   1   2   8     1301.24     1365.56     23.09 o 
   2   2   8      321.21      293.68      5.21 o 
   3   2   8     1569.08     1558.27     44.59 o 
   4   2   8        0.98        5.51      5.07 o 
   5   2   8      251.52      264.08     15.50 o 
   6   2   8     1421.64     1260.79     93.50 o 
   7   2   8       24.25       27.71      6.38 o 
   8   2   8       26.31       23.77      6.97 o 
   9   2   8       37.09       52.32     10.84 o 
  10   2   8      120.51      101.88     13.17 o 
  -9   3   8       57.16       69.69      6.34 o 
  -8   3   8       51.44       40.30     12.75 o 
  -7   3   8       11.06       20.87      6.75 o 
  -6   3   8      131.69      120.01      6.26 o 
  -5   3   8        2.73        1.28      6.43 o 
  -4   3   8        3.25        9.02      7.19 o 
  -3   3   8      604.30      647.17     25.37 o 
  -2   3   8       96.54      123.05      5.94 o 
  -1   3   8      235.63      236.40     15.50 o 
   0   3   8       34.47       37.84      5.12 o 
   1   3   8       18.51       28.46      5.03 o 
   2   3   8       13.75       11.19     10.67 o 
   3   3   8        2.00        3.48      4.95 o 
   4   3   8      418.94      380.38     29.28 o 
   5   3   8      861.93      794.11      9.90 o 
   6   3   8        0.11       14.09      8.13 o 
   7   3   8      125.54      150.20     23.63 o 
   8   3   8      240.30      224.92     27.71 o 
   9   3   8        5.04        0.68     12.59 o 
  10   3   8       11.14       22.08     12.78 o 
  -9   4   8       12.71       23.88      9.39 o 
  -8   4   8       59.63       57.41      6.34 o 
  -7   4   8      262.07      254.81     17.56 o 
  -6   4   8       22.85       31.85      5.31 o 
  -5   4   8       47.45       58.46      5.32 o 
  -4   4   8      694.04      683.57     19.27 o 
  -3   4   8      189.47      187.02      7.61 o 
  -2   4   8      145.99      134.61      8.05 o 
  -1   4   8      656.42      662.10     30.93 o 
   0   4   8      819.41      844.44     46.08 o 
   1   4   8       27.38       46.65      5.03 o 
   2   4   8       37.64       40.16     12.86 o 
   3   4   8      310.48      317.32     13.71 o 
   4   4   8      798.45      734.05     31.84 o 
   5   4   8      508.73      469.06     20.36 o 
   6   4   8      318.90      318.24     17.64 o 
   7   4   8      485.04      495.24     10.28 o 
   8   4   8       34.19       42.51      8.08 o 
   9   4   8       95.60       95.78      8.62 o 
  -8   5   8       28.85        9.00      6.00 o 
  -7   5   8       81.24       74.44      5.14 o 
  -6   5   8      520.81      506.22     28.60 o 
  -5   5   8      215.43      212.82     13.31 o 
  -4   5   8      264.42      252.36      7.05 o 
  -3   5   8     1151.63     1168.37     51.22 o 
  -2   5   8      112.42      106.71      5.23 o 
  -1   5   8       12.99       16.57      4.60 o 
   0   5   8     1002.35      917.40     45.95 o 
   1   5   8       10.53        7.08      4.94 o 
   2   5   8      100.90      105.80     22.48 o 
   3   5   8        7.88        9.20      5.30 o 
   4   5   8      153.55      173.91      7.53 o 
   5   5   8      123.06      112.70     15.88 o 
   6   5   8       35.50       44.56     22.66 o 
   7   5   8       31.55       38.58      7.80 o 
   8   5   8      430.92      425.68     39.74 o 
   9   5   8      101.84      101.25     10.27 o 
  -8   6   8       29.68       41.12      9.47 o 
  -7   6   8      193.83      188.75     18.70 o 
  -6   6   8        3.41       29.25      8.16 o 
  -5   6   8       90.97       95.25     11.24 o 
  -4   6   8      207.69      199.78      9.56 o 
  -3   6   8      125.79      127.34     11.30 o 
  -2   6   8     1774.10     1697.68     92.52 o 
  -1   6   8        0.97       11.03      8.83 o 
   0   6   8      166.48      151.50      8.77 o 
   1   6   8      232.86      225.87     14.21 o 
   2   6   8      268.80      265.95     48.96 o 
   3   6   8      124.37      118.88      6.93 o 
   4   6   8     1002.14      986.16     86.81 o 
   5   6   8      179.93      208.86     15.31 o 
   6   6   8      112.94      110.85      7.94 o 
   7   6   8        5.38        5.21      7.80 o 
   8   6   8      257.17      272.68     31.78 o 
   9   6   8        6.32       23.82     10.26 o 
  -8   7   8       33.65       45.63      8.31 o 
  -7   7   8       12.78       11.76      4.68 o 
  -6   7   8      410.73      399.68     13.93 o 
  -5   7   8       90.97       93.11      6.65 o 
  -4   7   8      355.16      340.74      8.73 o 
  -3   7   8       17.03       13.63      5.31 o 
  -2   7   8      648.91      678.88     37.64 o 
  -1   7   8      895.19      889.51     38.40 o 
   0   7   8      426.22      404.21     20.72 o 
   1   7   8      119.73      111.96      5.32 o 
   2   7   8        8.67       14.65      5.09 o 
   3   7   8      196.09      209.44      8.56 o 
   4   7   8      630.41      654.85     56.64 o 
   5   7   8      223.68      222.04      8.08 o 
   6   7   8      388.77      329.98     33.73 o 
   7   7   8       26.14       27.31      7.94 o 
   8   7   8       74.08       81.61      8.62 o 
   9   7   8        5.21        3.49     12.39 o 
  -8   8   8       14.01       35.70      8.25 o 
  -7   8   8       15.08       11.77      5.95 o 
  -6   8   8       44.28       41.67     13.09 o 
  -5   8   8        3.27       13.04     11.85 o 
  -4   8   8      431.50      437.67     21.60 o 
  -3   8   8     1237.15     1201.18     73.15 o 
  -2   8   8       72.75      101.30      9.63 o 
  -1   8   8       90.44       85.49     16.95 o 
   0   8   8        5.15       -4.91      7.73 o 
   1   8   8      190.37      195.11      5.68 o 
   2   8   8      168.84      165.45     11.19 o 
   3   8   8       56.25       64.50      5.79 o 
   4   8   8       43.82       52.15     10.46 o 
   5   8   8       47.05       48.12      7.94 o 
   6   8   8       55.84       56.82      7.17 o 
   7   8   8        6.11       16.11      7.93 o 
   8   8   8        4.97       -4.65     12.01 o 
   9   8   8        0.00        0.77     12.78 o 
  -7   9   8       73.83       87.22      9.56 o 
  -6   9   8        9.99       28.55      4.78 o 
  -5   9   8        3.52       13.51      7.98 o 
  -4   9   8      467.68      445.73     26.28 o 
  -3   9   8       58.40       86.28     13.58 o 
  -2   9   8      548.86      516.29      9.59 o 
  -1   9   8      104.69       85.94      5.78 o 
   0   9   8     1514.86     1508.60    105.54 o 
   1   9   8      412.84      486.20     17.10 o 
   2   9   8       89.14      117.96     17.85 o 
   3   9   8       13.19        9.17      7.77 o 
   4   9   8     1147.81     1183.31     36.20 o 
   5   9   8       32.67       34.59      7.94 o 
   6   9   8      368.88      371.19     49.03 o 
   7   9   8        3.49       12.78     11.62 o 
   8   9   8        0.52       18.20     12.39 o 
  -7  10   8       91.37      131.75     20.25 o 
  -6  10   8       72.89       94.30      6.10 o 
  -5  10   8       95.25       78.19      5.92 o 
  -4  10   8      112.65      121.48     14.11 o 
  -3  10   8      114.04      131.68      6.47 o 
  -2  10   8      353.02      358.42     17.12 o 
  -1  10   8      225.23      231.00     13.26 o 
   0  10   8      176.35      175.57      9.79 o 
   1  10   8        4.02       14.79      5.42 o 
   2  10   8       19.26       23.25      9.11 o 
   3  10   8      507.33      484.69     13.24 o 
   4  10   8      878.45      889.38     18.70 o 
   5  10   8        4.63       23.19     12.59 o 
   6  10   8        6.55       31.76     11.62 o 
   7  10   8      198.14      242.93     15.11 o 
   8  10   8       22.92       18.03      9.68 o 
  -6  11   8       28.39       31.71      7.30 o 
  -5  11   8       52.31       61.90      5.39 o 
  -4  11   8      250.82      259.50     13.95 o 
  -3  11   8      100.37      117.67      7.77 o 
  -2  11   8        1.15        6.29      5.47 o 
  -1  11   8      230.63      217.47     13.09 o 
   0  11   8      664.55      610.41     38.64 o 
   1  11   8      303.19      300.30     13.20 o 
   2  11   8       51.45       49.97      7.44 o 
   3  11   8       30.25       21.41      5.87 o 
   4  11   8      117.63      128.84      7.23 o 
   5  11   8        0.40       -6.58      7.94 o 
   6  11   8      352.03      360.84     15.50 o 
   7  11   8        0.80       12.56     10.46 o 
   8  11   8       89.25       99.22      9.31 o 
  -5  12   8        2.22       15.23      6.06 o 
  -4  12   8      277.97      253.42     22.93 o 
  -3  12   8      100.47      116.14     11.97 o 
  -2  12   8       84.64       79.32      4.92 o 
  -1  12   8      139.57      156.52     11.02 o 
   0  12   8      113.74       95.14     12.87 o 
   1  12   8      118.91      110.72      5.23 o 
   2  12   8       72.11       85.56      6.64 o 
   3  12   8        8.27        2.04      6.24 o 
   4  12   8      135.76      134.60     18.85 o 
   5  12   8       21.63       23.81      8.98 o 
   6  12   8       28.52       46.86     12.39 o 
   7  12   8        1.18       15.69      8.76 o 
  -4  13   8      135.30      147.83      9.39 o 
  -3  13   8       31.09       30.99     11.85 o 
  -2  13   8       14.04       10.84      6.15 o 
  -1  13   8        0.95       -5.14      5.14 o 
   0  13   8      248.94      248.88     11.80 o 
   1  13   8       54.88       55.90      6.41 o 
   2  13   8        0.58        6.22      5.76 o 
   3  13   8      325.32      308.25      7.33 o 
   4  13   8       18.98       21.58      6.44 o 
   5  13   8       23.65       20.10      9.82 o 
   6  13   8      140.38      153.55     32.74 o 
  -3  14   8        4.85       18.03      6.15 o 
  -2  14   8        6.25       17.01     10.06 o 
  -1  14   8       10.94       10.67      5.90 o 
   0  14   8        0.06        4.74      7.83 o 
   1  14   8        4.78        8.62      9.45 o 
   2  14   8       36.51       26.26      6.74 o 
   3  14   8        0.91       11.70      6.40 o 
   4  14   8       93.91       95.49      6.29 o 
   5  14   8       64.36       71.09     16.07 o 
   6  14   8       15.73        8.21      9.17 o 
  -2  15   8       12.95        6.81     16.37 o 
  -1  15   8       48.49       57.76      6.29 o 
   0  15   8      117.88      130.13     11.01 o 
   1  15   8        0.16        4.05      6.05 o 
   2  15   8       45.59       53.23      6.24 o 
   3  15   8        1.67       -6.14      6.14 o 
   4  15   8       42.79       44.33     10.09 o 
   0  16   8       24.79       24.30      6.76 o 
   1  16   8       35.77       45.58      5.81 o 
   2  16   8        0.53        3.13      6.44 o 
  -3 -14   9       97.93       98.12      8.76 o 
  -2 -14   9        5.34        8.87      6.74 o 
  -1 -14   9        6.76        2.02      6.38 o 
   0 -14   9      223.67      224.54      9.06 o 
   1 -14   9        0.88       13.15      6.24 o 
   2 -14   9        3.67        6.01      6.34 o 
  -5 -13   9       36.89       15.41     11.62 o 
  -4 -13   9      149.68      175.20     20.34 o 
  -3 -13   9        2.79       18.99     12.19 o 
  -2 -13   9      208.84      199.68      7.66 o 
  -1 -13   9       12.43       19.55      6.41 o 
   0 -13   9        2.01       -3.72      5.44 o 
   1 -13   9        6.26       20.77      5.90 o 
   2 -13   9        1.02        7.45      6.05 o 
   3 -13   9        2.68       19.57      5.65 o 
  -6 -12   9      113.77      154.82     21.89 o 
  -5 -12   9       29.14       16.72     26.14 o 
  -4 -12   9      292.31      265.15      6.71 o 
  -3 -12   9       22.03       23.87      6.93 o 
  -2 -12   9      289.66      277.02      6.78 o 
  -1 -12   9       15.20       24.11      8.58 o 
   0 -12   9      173.80      178.34      9.17 o 
   1 -12   9       12.28       22.54      5.78 o 
   2 -12   9      200.90      211.31      9.44 o 
   3 -12   9       25.54       21.83     11.29 o 
   4 -12   9       21.79       26.03      6.37 o 
  -6 -11   9        2.70        3.19      7.16 o 
  -5 -11   9       61.57       59.89      8.49 o 
  -4 -11   9      168.84      179.92      7.94 o 
  -3 -11   9       80.76       95.19      8.16 o 
  -2 -11   9      231.57      234.36     17.23 o 
  -1 -11   9       83.95       92.41      5.50 o 
   0 -11   9       62.81       73.94      8.27 o 
   1 -11   9       33.48       31.61      6.56 o 
   2 -11   9       10.44        6.70     13.30 o 
   3 -11   9       71.50       62.97      5.07 o 
   4 -11   9        9.44       20.74      5.90 o 
   5 -11   9       40.89       58.31      8.44 o 
  -7 -10   9       89.59      103.29      8.90 o 
  -6 -10   9      176.37      182.63      7.24 o 
  -5 -10   9      132.41      129.01      8.49 o 
  -4 -10   9      287.47      286.01      9.69 o 
  -3 -10   9       87.26       85.14      6.61 o 
  -2 -10   9      368.03      355.49     56.89 o 
  -1 -10   9        6.54       20.54      5.20 o 
   0 -10   9      925.42      954.99     19.78 o 
   1 -10   9       30.36       33.77      6.33 o 
   2 -10   9        1.13        0.71     12.24 o 
   3 -10   9       14.89       19.51      7.55 o 
   4 -10   9       12.91       -4.55      9.34 o 
   5 -10   9       35.17       50.03      6.60 o 
   6 -10   9       89.68       98.32     13.59 o 
  -7  -9   9        4.73        1.04      8.62 o 
  -6  -9   9       19.87       22.20      8.33 o 
  -5  -9   9       42.94       50.29      9.68 o 
  -4  -9   9      599.11      574.74      7.92 o 
  -3  -9   9        1.90       -6.38      6.38 o 
  -2  -9   9     1063.45      941.59    148.06 o 
  -1  -9   9       12.29       21.88      5.25 o 
   0  -9   9       26.67       42.63      5.47 o 
   1  -9   9      181.98      179.82      6.63 o 
   2  -9   9        2.92       10.37      4.83 o 
   3  -9   9        4.44       15.71      5.52 o 
   4  -9   9      201.75      210.12      8.41 o 
   5  -9   9       83.61       84.81      6.54 o 
   6  -9   9        2.74       17.84      7.66 o 
   7  -9   9      184.27      228.14      9.84 o 
  -8  -8   9      322.95      326.59     25.38 o 
  -7  -8   9        0.35       -6.66      6.66 o 
  -6  -8   9      500.60      466.53     29.27 o 
  -5  -8   9        2.19       18.06     24.21 o 
  -4  -8   9       49.90       48.89      6.07 o 
  -3  -8   9       39.79       48.89      6.76 o 
  -2  -8   9      236.17      234.11      7.04 o 
  -1  -8   9       10.30        1.91      7.31 o 
   0  -8   9     1707.97     1731.50     65.45 o 
   1  -8   9      459.35      469.86     11.40 o 
   2  -8   9        0.30       -7.87     15.73 o 
   3  -8   9        4.06       -0.78      7.99 o 
   4  -8   9        6.62       25.12      4.90 o 
   5  -8   9      112.69      121.71     10.62 o 
   6  -8   9      111.72       99.73      4.94 o 
   7  -8   9        5.18       11.62     10.06 o 
  -8  -7   9       71.77       89.75      7.23 o 
  -7  -7   9        0.04       14.33     10.84 o 
  -6  -7   9      140.30      151.16     38.16 o 
  -5  -7   9      154.51      152.68     18.21 o 
  -4  -7   9      598.34      610.60     24.73 o 
  -3  -7   9      314.00      313.88      9.12 o 
  -2  -7   9      340.48      313.15     12.39 o 
  -1  -7   9        4.54        0.29      4.70 o 
   0  -7   9      304.07      312.40     19.64 o 
   1  -7   9      143.41      146.68     12.25 o 
   2  -7   9      180.33      175.33      5.10 o 
   3  -7   9        3.03       -2.56      6.18 o 
   4  -7   9       11.52       20.39      7.70 o 
   5  -7   9       25.88       15.60      4.65 o 
   6  -7   9       30.79       27.82      6.63 o 
   7  -7   9       10.27       29.71     14.40 o 
  -8  -6   9      274.89      311.54     47.28 o 
  -7  -6   9        0.00       27.11     32.14 o 
  -6  -6   9      425.79      429.64     16.28 o 
  -5  -6   9       77.55       84.85      6.16 o 
  -4  -6   9      205.17      202.14      8.00 o 
  -3  -6   9      361.78      368.61     12.98 o 
  -2  -6   9       55.31       52.14      5.75 o 
  -1  -6   9       28.39       28.40     10.40 o 
   0  -6   9       45.90       56.13      5.27 o 
   1  -6   9        2.34       -0.51      4.30 o 
   2  -6   9       96.08       72.68      5.37 o 
   3  -6   9        4.05       14.24      4.73 o 
   4  -6   9       19.75        7.35     10.23 o 
   5  -6   9      133.31      173.00     11.82 o 
   6  -6   9        5.18        1.67      6.48 o 
   7  -6   9      136.79      142.34     10.40 o 
   8  -6   9        1.03        7.49      9.61 o 
  -9  -5   9        3.82       18.20     13.17 o 
  -8  -5   9       96.90      103.77      7.62 o 
  -7  -5   9       25.87       29.83      7.41 o 
  -6  -5   9       32.13       23.54      5.57 o 
  -5  -5   9      303.15      278.54     19.47 o 
  -4  -5   9      267.10      261.14     10.80 o 
  -3  -5   9        2.36       -0.44      5.80 o 
  -2  -5   9      256.52      259.69     12.36 o 
  -1  -5   9      361.15      357.63     13.15 o 
   0  -5   9      267.96      248.57     10.52 o 
   1  -5   9      179.80      187.83      8.11 o 
   2  -5   9      228.02      232.25      8.42 o 
   3  -5   9        7.96        7.69      5.17 o 
   4  -5   9      121.88      124.62     15.31 o 
   5  -5   9      555.45      522.34     32.00 o 
   6  -5   9       33.55       38.08      6.48 o 
   7  -5   9      122.20      141.18     14.54 o 
   8  -5   9        2.72       10.69     16.17 o 
  -9  -4   9       29.22       21.54      7.34 o 
  -8  -4   9      457.71      425.43     27.08 o 
  -7  -4   9        0.59        2.31      6.22 o 
  -6  -4   9        7.45        1.67      5.45 o 
  -5  -4   9      235.22      228.66     16.84 o 
  -4  -4   9      331.31      328.02      8.02 o 
  -3  -4   9      266.10      252.99     10.46 o 
  -2  -4   9     1978.10     1994.81     62.89 o 
  -1  -4   9        0.02       -2.93      5.49 o 
   0  -4   9     1050.69      993.13     21.15 o 
   1  -4   9        5.08       10.94      4.61 o 
   2  -4   9      335.45      323.11     12.86 o 
   3  -4   9       82.49      100.68      9.87 o 
   4  -4   9      283.26      282.17     24.58 o 
   5  -4   9      538.29      539.30     19.27 o 
   6  -4   9       38.70       36.37      6.41 o 
   7  -4   9       34.43       33.25      6.70 o 
   8  -4   9        0.84      -11.12     11.12 o 
  -9  -3   9       54.35       68.00      6.97 o 
  -8  -3   9       11.67       29.18      7.32 o 
  -7  -3   9       82.00       86.52      6.48 o 
  -6  -3   9      101.24       99.78      7.67 o 
  -5  -3   9      243.91      259.24      5.21 o 
  -4  -3   9      613.40      612.68     14.08 o 
  -3  -3   9      134.57      130.73      5.54 o 
  -2  -3   9      120.70      113.63      4.46 o 
  -1  -3   9      695.73      700.62     20.96 o 
   0  -3   9      797.15      806.74     26.41 o 
   1  -3   9      790.68      750.27     18.66 o 
   2  -3   9       17.81       37.80      9.99 o 
   3  -3   9        2.55       -1.81      7.18 o 
   4  -3   9     1049.38     1007.88     21.08 o 
   5  -3   9     1037.42     1018.29     33.69 o 
   6  -3   9      322.86      309.98      9.99 o 
   7  -3   9       33.69       50.04      6.48 o 
   8  -3   9       22.39        8.04     15.54 o 
   9  -3   9       71.54       68.59      7.01 o 
  -9  -2   9       25.87       39.68      9.63 o 
  -8  -2   9      577.53      533.49     13.88 o 
  -7  -2   9      243.84      224.29      6.63 o 
  -6  -2   9       16.54       25.22      5.60 o 
  -5  -2   9        1.99        6.20      5.49 o 
  -4  -2   9        3.00        6.88      5.43 o 
  -3  -2   9      616.76      556.58     17.08 o 
  -2  -2   9     1753.85     1731.00     49.93 o 
  -1  -2   9      821.08      815.18     17.77 o 
   0  -2   9     1885.72     1960.18     54.25 o 
   1  -2   9      660.04      698.78     19.72 o 
   2  -2   9       26.20       25.31      5.73 o 
   3  -2   9      221.64      204.64      8.39 o 
   4  -2   9      228.38      206.86     12.84 o 
   5  -2   9       46.14       53.31      6.05 o 
   6  -2   9       23.97       33.78      5.54 o 
   7  -2   9       49.55       53.62      6.43 o 
   8  -2   9       16.09       22.59     15.94 o 
   9  -2   9       33.53       43.44      6.83 o 
  -9  -1   9      100.67       68.71     16.83 o 
  -8  -1   9        4.91       18.18      7.44 o 
  -7  -1   9        0.45        1.90      4.64 o 
  -6  -1   9       90.13       77.49      5.85 o 
  -5  -1   9      502.80      504.40      9.06 o 
  -4  -1   9        4.46        7.48      5.18 o 
  -3  -1   9       12.97       18.58      5.70 o 
  -2  -1   9      649.80      634.16     26.11 o 
  -1  -1   9      287.58      272.49      9.62 o 
   0  -1   9      191.51      212.27      9.40 o 
   1  -1   9     1887.59     1804.73     25.56 o 
   2  -1   9      690.64      608.72     24.43 o 
   3  -1   9     1351.10     1274.51     43.95 o 
   4  -1   9       11.64       22.62      9.61 o 
   5  -1   9       61.90       70.96      5.12 o 
   6  -1   9       52.48       48.41     10.51 o 
   7  -1   9      157.20      173.83      6.37 o 
   8  -1   9        0.04        5.20      5.38 o 
   9  -1   9        1.57       12.35      7.69 o 
  -9   0   9       47.58       36.02      6.60 o 
  -8   0   9      254.66      256.59      6.51 o 
  -7   0   9      149.26      160.74      5.43 o 
  -6   0   9        5.18       -4.73      4.73 o 
  -5   0   9      179.07      190.53     12.81 o 
  -4   0   9        2.71        9.89      5.35 o 
  -3   0   9       77.94       77.36      6.01 o 
  -2   0   9       84.48       79.11      5.22 o 
  -1   0   9      937.95      986.72     23.05 o 
   0   0   9     1422.13     1420.90     32.53 o 
   1   0   9      167.02      163.93      6.26 o 
   2   0   9        1.94        4.38      6.88 o 
   3   0   9      452.78      422.26     12.15 o 
   4   0   9      131.15      124.82     27.46 o 
   5   0   9      414.03      392.87     21.66 o 
   6   0   9       73.89       56.60      5.29 o 
   7   0   9       16.39       15.84      6.15 o 
   8   0   9        6.43        9.20     10.66 o 
   9   0   9      119.24      115.84      9.46 o 
  -9   1   9       20.54       28.86      6.34 o 
  -8   1   9       19.29       36.18      5.81 o 
  -7   1   9      198.82      201.77      6.00 o 
  -6   1   9       87.44       95.05      4.90 o 
  -5   1   9        7.66       10.35      4.31 o 
  -4   1   9      231.34      255.08      6.48 o 
  -3   1   9       98.79       94.41      5.96 o 
  -2   1   9      167.27      185.33     10.46 o 
  -1   1   9       40.87       31.82      7.10 o 
   0   1   9        1.04       -5.40      6.11 o 
   1   1   9     1991.00     2014.26     46.42 o 
   2   1   9       16.93       14.54      6.26 o 
   3   1   9        8.82       20.81      7.66 o 
   4   1   9      998.10      922.58     25.52 o 
   5   1   9      157.39      156.03      8.08 o 
   6   1   9       24.14       16.30      6.38 o 
   7   1   9      278.48      263.84      7.42 o 
   8   1   9       20.46       -0.39     18.59 o 
   9   1   9      144.82      153.75      7.24 o 
  -9   2   9       29.98       32.33      9.61 o 
  -8   2   9      373.05      395.45     12.42 o 
  -7   2   9      243.65      251.78      8.39 o 
  -6   2   9      137.93      124.73      4.51 o 
  -5   2   9     1045.29      994.43     51.52 o 
  -4   2   9        4.62       25.72      5.13 o 
  -3   2   9      162.01      117.24      5.08 o 
  -2   2   9     1477.88     1524.78     41.40 o 
  -1   2   9      257.16      269.88      8.64 o 
   0   2   9      473.33      492.40     12.05 o 
   1   2   9        1.65       17.95      4.62 o 
   2   2   9      103.49      121.21      9.52 o 
   3   2   9      264.33      242.84     37.82 o 
   4   2   9      238.85      231.24      6.44 o 
   5   2   9       19.10       21.17      5.56 o 
   6   2   9       12.91       21.25     13.36 o 
   7   2   9        2.93       35.14      7.80 o 
   8   2   9        0.00       16.62      6.38 o 
   9   2   9      504.06      535.37     68.62 o 
  -9   3   9       15.50       21.60      6.44 o 
  -8   3   9        5.40        8.75      6.99 o 
  -7   3   9        0.59        6.68      5.47 o 
  -6   3   9      491.59      479.92     25.28 o 
  -5   3   9       49.48       46.71      4.87 o 
  -4   3   9      715.96      740.57     41.62 o 
  -3   3   9       88.66      104.63      6.55 o 
  -2   3   9       97.14       96.60      5.28 o 
  -1   3   9       77.75       82.43      4.76 o 
   0   3   9        1.25       19.17     11.04 o 
   1   3   9      133.68      133.23      7.84 o 
   2   3   9       32.82       63.23      6.28 o 
   3   3   9      277.01      276.90     15.23 o 
   4   3   9       47.51       57.07      8.42 o 
   5   3   9       52.90       59.65      6.02 o 
   6   3   9        5.60        8.52      7.67 o 
   7   3   9      260.33      247.30      8.35 o 
   8   3   9        1.10       12.01      7.94 o 
   9   3   9        5.25       14.52     11.81 o 
  -8   4   9      207.66      199.24     10.18 o 
  -7   4   9        3.36       15.48      7.49 o 
  -6   4   9       64.86       72.14      4.97 o 
  -5   4   9     1017.80      969.45     38.34 o 
  -4   4   9       19.16       18.06      7.16 o 
  -3   4   9      618.97      594.54     25.54 o 
  -2   4   9      920.01      934.00     34.69 o 
  -1   4   9      754.31      765.49     21.69 o 
   0   4   9       91.79       89.60     10.75 o 
   1   4   9      125.18      123.91      8.37 o 
   2   4   9       18.96       14.58      4.78 o 
   3   4   9      198.10      166.44      9.17 o 
   4   4   9      211.66      203.00     23.83 o 
   5   4   9      124.83      100.76     15.30 o 
   6   4   9       51.13       44.14      7.80 o 
   7   4   9      205.30      180.58      8.22 o 
   8   4   9       57.84       62.42      8.20 o 
   9   4   9      203.26      203.82      9.04 o 
  -8   5   9       91.72      107.70      5.61 o 
  -7   5   9        0.39       -4.97      4.97 o 
  -6   5   9       21.42       42.13      4.55 o 
  -5   5   9       60.41       49.56      4.46 o 
  -4   5   9       15.96       25.09      4.80 o 
  -3   5   9      145.85      127.53     12.04 o 
  -2   5   9      259.35      263.43      7.44 o 
  -1   5   9      191.17      157.61     13.26 o 
   0   5   9       26.27       16.95      6.37 o 
   1   5   9      170.66      178.98      4.98 o 
   2   5   9       15.90        0.78      6.76 o 
   3   5   9      107.19      100.96      5.98 o 
   4   5   9        1.16       -8.52      8.52 o 
   5   5   9       88.07       82.85     10.27 o 
   6   5   9        0.15       10.65      6.30 o 
   7   5   9      110.18      118.16      6.79 o 
   8   5   9        0.47       -1.55     10.46 o 
   9   5   9        4.49       -0.33      8.71 o 
  -8   6   9       43.21       41.33      6.29 o 
  -7   6   9       15.77       22.77      6.26 o 
  -6   6   9       10.25        5.98      9.00 o 
  -5   6   9      768.71      714.80     29.96 o 
  -4   6   9       44.77       58.16      6.04 o 
  -3   6   9     1622.92     1575.09     80.07 o 
  -2   6   9        0.05       -4.72      4.72 o 
  -1   6   9        0.32       -4.04      5.37 o 
   0   6   9      108.36      116.98      6.12 o 
   1   6   9      847.83      791.76     24.49 o 
   2   6   9      297.96      308.23     43.14 o 
   3   6   9      716.58      711.71     16.36 o 
   4   6   9       48.33       51.28      6.22 o 
   5   6   9      602.71      615.11     23.66 o 
   6   6   9       42.21       51.04      8.52 o 
   7   6   9      129.04      134.31      6.66 o 
   8   6   9       81.24       87.04     11.81 o 
   9   6   9       34.36       41.48      7.23 o 
  -8   7   9        2.87       22.82      5.68 o 
  -7   7   9       10.44       15.49      5.76 o 
  -6   7   9       64.87       61.94      4.71 o 
  -5   7   9      155.86      149.08      9.17 o 
  -4   7   9      871.95      854.21     28.07 o 
  -3   7   9      487.02      467.28     16.34 o 
  -2   7   9       10.15        9.33      5.22 o 
  -1   7   9     1225.26     1204.54     39.94 o 
   0   7   9     1078.63     1077.88     72.69 o 
   1   7   9      500.27      514.97     35.52 o 
   2   7   9      405.38      398.98     31.45 o 
   3   7   9       63.37       61.11      6.15 o 
   4   7   9       20.57        8.96      7.53 o 
   5   7   9       54.19       48.37     10.65 o 
   6   7   9       12.24       17.84     12.59 o 
   7   7   9      181.77      194.28     31.77 o 
   8   7   9        3.04        2.32      8.35 o 
   9   7   9      114.64      119.09      9.17 o 
  -7   8   9        9.96       32.73      6.10 o 
  -6   8   9        5.31       12.57      7.16 o 
  -5   8   9       53.95       69.36      5.07 o 
  -4   8   9        2.76        3.40      5.70 o 
  -3   8   9      152.17      141.88     12.90 o 
  -2   8   9       57.14       62.44      5.76 o 
  -1   8   9      116.72      109.63      4.90 o 
   0   8   9       35.12       34.54     15.90 o 
   1   8   9     1948.02     1925.34     64.53 o 
   2   8   9      601.49      667.77     49.11 o 
   3   8   9     1073.08     1042.47     24.43 o 
   4   8   9       32.83       25.87      9.68 o 
   5   8   9        4.05       12.39      7.67 o 
   6   8   9       83.28       75.51     20.14 o 
   7   8   9      338.93      336.92      8.90 o 
   8   8   9      176.66      180.02     15.88 o 
  -7   9   9        4.02       -0.35     12.23 o 
  -6   9   9       79.21      102.09      5.51 o 
  -5   9   9       17.88       31.75      6.93 o 
  -4   9   9       21.79       25.34      4.48 o 
  -3   9   9        0.07       -0.84      4.77 o 
  -2   9   9       32.38       30.25      8.39 o 
  -1   9   9      705.10      700.50     27.31 o 
   0   9   9        0.65       10.33     10.89 o 
   1   9   9      186.15      219.33      7.16 o 
   2   9   9      291.53      292.34      7.58 o 
   3   9   9      653.04      707.67     29.69 o 
   4   9   9       56.91       56.98      6.71 o 
   5   9   9      612.28      577.33     45.18 o 
   6   9   9        1.98       -3.60      6.38 o 
   7   9   9        8.60      -10.09     13.36 o 
   8   9   9        0.74       11.62     12.39 o 
  -6  10   9       70.89       65.76     16.69 o 
  -5  10   9     1137.25     1071.63     43.57 o 
  -4  10   9       19.00       22.85      9.67 o 
  -3  10   9        5.89       12.20     10.45 o 
  -2  10   9      557.36      553.01     26.41 o 
  -1  10   9      124.86      132.38      6.56 o 
   0  10   9        1.26       -2.05      5.45 o 
   1  10   9      558.93      583.84     25.72 o 
   2  10   9        7.65       45.21      4.48 o 
   3  10   9      536.13      482.23     49.76 o 
   4  10   9       79.21       77.43      6.65 o 
   5  10   9       19.97       31.29      8.08 o 
   6  10   9       15.94       27.61      7.80 o 
   7  10   9      241.57      243.69     24.80 o 
   8  10   9        5.78       41.05     12.39 o 
  -6  11   9       46.24       85.00     15.49 o 
  -5  11   9       75.80       99.19     12.80 o 
  -4  11   9        7.87       26.51      5.78 o 
  -3  11   9       32.13       49.15     13.05 o 
  -2  11   9       13.01       11.36      5.55 o 
  -1  11   9      187.67      180.41      5.92 o 
   0  11   9        9.87        9.61     15.87 o 
   1  11   9      207.60      213.17      7.41 o 
   2  11   9        0.49       11.59     11.05 o 
   3  11   9      203.93      190.17     32.58 o 
   4  11   9      114.48      125.63      6.79 o 
   5  11   9      109.44      139.46      8.49 o 
   6  11   9      161.56      153.70      8.75 o 
   7  11   9       46.24       43.38     12.39 o 
  -5  12   9      135.51      130.73      5.94 o 
  -4  12   9       34.45       37.28      9.24 o 
  -3  12   9      155.14      153.75      7.01 o 
  -2  12   9       56.65       47.03      5.15 o 
  -1  12   9        3.08        7.32      5.00 o 
   0  12   9       72.96       71.15      5.71 o 
   1  12   9      107.70      103.83      5.31 o 
   2  12   9      121.39      110.64      5.46 o 
   3  12   9        0.76       -0.98      8.17 o 
   4  12   9        1.34        9.85      7.10 o 
   5  12   9       67.84       67.66     11.43 o 
   6  12   9        1.00       25.95     12.01 o 
   7  12   9       13.79       11.23     12.78 o 
  -4  13   9        1.25        5.01     10.58 o 
  -3  13   9      202.73      209.77     35.56 o 
  -2  13   9      124.66      127.98     15.26 o 
  -1  13   9      132.22      149.67      6.78 o 
   0  13   9        5.07       18.02      6.43 o 
   1  13   9       91.52       79.98      5.40 o 
   2  13   9       22.33       39.95      5.83 o 
   3  13   9      236.49      242.10      6.56 o 
   4  13   9      219.93      196.84      9.68 o 
   5  13   9       43.81       38.72      7.58 o 
   6  13   9       51.42       45.70     13.17 o 
  -3  14   9       42.88       49.11      6.97 o 
  -2  14   9       10.94       -0.76     10.23 o 
  -1  14   9       90.36       92.27     10.76 o 
   0  14   9        7.75       22.85      5.95 o 
   1  14   9       26.01       26.17      6.09 o 
   2  14   9        0.98       -6.05      6.05 o 
   3  14   9      172.55      178.05     13.66 o 
   4  14   9        4.44        5.62      7.99 o 
   5  14   9        0.97        8.86      7.40 o 
  -1  15   9      131.68      122.78      9.72 o 
   0  15   9        0.77       21.14      6.75 o 
   1  15   9       33.31       33.63      6.34 o 
   2  15   9       11.46       19.83      6.29 o 
   3  15   9       15.13       21.78      6.71 o 
   4  15   9        0.93        8.72      8.90 o 
  -2 -14  10        1.48        3.62      6.37 o 
  -1 -14  10      133.91      145.78      6.58 o 
   0 -14  10        0.02       14.35     13.14 o 
  -4 -13  10       11.98       41.00     38.34 o 
  -3 -13  10      277.02      269.99      6.93 o 
  -2 -13  10        9.06       17.58      6.77 o 
  -1 -13  10        0.49        3.21      6.38 o 
   0 -13  10        0.01       11.05      6.71 o 
   1 -13  10        6.89       21.25      5.93 o 
   2 -13  10       39.26       55.12      6.34 o 
  -5 -12  10       36.02       57.70      9.30 o 
  -4 -12  10      161.39      176.91      7.80 o 
  -3 -12  10       58.93       56.31      6.37 o 
  -2 -12  10        2.88       10.45      6.51 o 
  -1 -12  10      522.57      508.44     13.93 o 
   0 -12  10       11.38       17.56      4.85 o 
   1 -12  10       21.79       19.84      5.34 o 
   2 -12  10       37.90       51.31      6.10 o 
   3 -12  10       72.19       68.01     12.31 o 
   4 -12  10       74.54       74.23      5.94 o 
  -6 -11  10       46.76       16.27      9.04 o 
  -5 -11  10       88.06       90.98      8.90 o 
  -4 -11  10        0.52       11.31      8.35 o 
  -3 -11  10      258.92      247.21     14.27 o 
  -2 -11  10       28.34       27.78      7.16 o 
  -1 -11  10      112.79      112.54      6.24 o 
   0 -11  10        6.45        7.06      5.93 o 
   1 -11  10      123.14      113.82      6.09 o 
   2 -11  10      103.33      109.60      5.47 o 
   3 -11  10       33.04       46.71      5.38 o 
   4 -11  10       38.38       55.08      9.25 o 
   5 -11  10       18.03       13.29      6.44 o 
  -6 -10  10       21.53       27.29     20.33 o 
  -5 -10  10       20.85       26.90     17.82 o 
  -4 -10  10       89.02       93.97      6.87 o 
  -3 -10  10        5.79        8.43      6.51 o 
  -2 -10  10        7.45        8.85      8.39 o 
  -1 -10  10     1258.83     1268.78     16.88 o 
   0 -10  10       22.62       25.40      5.11 o 
   1 -10  10       27.50       31.06     11.39 o 
   2 -10  10      140.80      144.64      5.81 o 
   3 -10  10       21.08       19.69      5.10 o 
   4 -10  10       67.01       85.69      8.33 o 
   5 -10  10      170.06      176.25      9.23 o 
  -7  -9  10        5.90       15.10     11.23 o 
  -6  -9  10      100.16      101.98      8.62 o 
  -5  -9  10      621.71      624.03     24.43 o 
  -4  -9  10       17.15       19.51      6.16 o 
  -3  -9  10       33.90       42.86      6.15 o 
  -2  -9  10       90.76       75.89      8.96 o 
  -1  -9  10       19.98       37.17     12.86 o 
   0  -9  10      226.11      255.41      8.17 o 
   1  -9  10        8.04       27.47     10.05 o 
   2  -9  10        0.14       16.41     10.19 o 
   3  -9  10       14.87       23.56      5.61 o 
   4  -9  10       13.74       22.06      6.88 o 
   5  -9  10       52.86       70.29      7.21 o 
   6  -9  10      359.08      384.29     17.12 o 
  -7  -8  10      373.18      391.59      8.00 o 
  -6  -8  10        3.72        2.50      8.35 o 
  -5  -8  10        1.58       20.68      9.88 o 
  -4  -8  10      267.60      276.88      6.73 o 
  -3  -8  10       15.54       -6.71      6.71 o 
  -2  -8  10        0.42        6.62      5.04 o 
  -1  -8  10      657.43      690.60     14.45 o 
   0  -8  10       96.31       90.28      5.63 o 
   1  -8  10      512.10      492.44      7.24 o 
   2  -8  10        1.37        1.92      7.76 o 
   3  -8  10      125.83      123.38      6.63 o 
   4  -8  10       56.26       77.53      9.90 o 
   5  -8  10      147.70      148.12      5.41 o 
   6  -8  10        0.05       -2.33      5.40 o 
   7  -8  10      330.29      358.47     14.16 o 
  -8  -7  10       76.60       77.72      9.04 o 
  -7  -7  10       34.90       40.35      7.15 o 
  -6  -7  10      307.44      308.17      7.44 o 
  -5  -7  10      143.30      138.45      7.69 o 
  -4  -7  10       25.72       43.91      9.45 o 
  -3  -7  10      152.24      155.73      6.22 o 
  -2  -7  10      525.94      497.30     18.14 o 
  -1  -7  10      433.13      405.89     13.40 o 
   0  -7  10      296.13      289.88     13.54 o 
   1  -7  10        8.01       14.72      5.32 o 
   2  -7  10      150.20      152.69      8.67 o 
   3  -7  10      145.52      154.10      7.92 o 
   4  -7  10        6.26        3.17      6.40 o 
   5  -7  10        3.40       11.70     11.57 o 
   6  -7  10      190.03      210.55      7.15 o 
   7  -7  10        4.84       18.29      8.83 o 
  -8  -6  10        8.65       16.27     10.07 o 
  -7  -6  10       53.43       41.86      6.97 o 
  -6  -6  10       77.92       74.08      7.31 o 
  -5  -6  10      105.86      114.05      6.54 o 
  -4  -6  10      156.32      145.63      7.55 o 
  -3  -6  10     1567.58     1501.00     54.00 o 
  -2  -6  10       31.89       31.42      6.95 o 
  -1  -6  10      412.54      388.17     10.56 o 
   0  -6  10      121.37      116.92      9.54 o 
   1  -6  10      194.53      196.85      8.95 o 
   2  -6  10        1.34        2.53      5.27 o 
   3  -6  10      221.11      220.80     11.33 o 
   4  -6  10      108.85       98.22      6.49 o 
   5  -6  10       29.66       39.56      8.08 o 
   6  -6  10       45.32       37.97      5.83 o 
   7  -6  10      213.69      218.13     14.09 o 
  -8  -5  10        2.17        0.87      7.61 o 
  -7  -5  10       49.81       58.69     16.48 o 
  -6  -5  10        2.69       10.97      7.04 o 
  -5  -5  10       45.82       47.84      6.82 o 
  -4  -5  10       65.82       69.03      5.66 o 
  -3  -5  10      165.62      154.50     10.82 o 
  -2  -5  10      262.11      253.94     10.35 o 
  -1  -5  10      109.44      113.17     11.76 o 
   0  -5  10      380.57      371.84     11.14 o 
   1  -5  10      212.14      220.45      8.37 o 
   2  -5  10        0.43        1.81      4.56 o 
   3  -5  10      414.87      351.50     20.37 o 
   4  -5  10       17.35       41.57     11.08 o 
   5  -5  10      305.78      286.73     18.34 o 
   6  -5  10       28.14       48.69      6.56 o 
   7  -5  10      342.77      325.93      7.22 o 
   8  -5  10        3.05       24.63     17.27 o 
  -8  -4  10       40.20       51.61     11.04 o 
  -7  -4  10      571.57      574.97     15.14 o 
  -6  -4  10        7.06       -2.51      6.01 o 
  -5  -4  10        0.04        6.96      5.05 o 
  -4  -4  10     1820.53     1780.29     52.18 o 
  -3  -4  10        3.93        3.03      5.46 o 
  -2  -4  10      409.38      422.68     11.59 o 
  -1  -4  10     2517.12     2431.51     70.20 o 
   0  -4  10       40.05       36.89      6.49 o 
   1  -4  10      193.00      174.72      5.61 o 
   2  -4  10      128.57      127.37      4.89 o 
   3  -4  10       37.48       15.99      5.40 o 
   4  -4  10        0.46       -4.04      9.26 o 
   5  -4  10       66.04       68.52      5.56 o 
   6  -4  10        8.05       26.48     10.66 o 
   7  -4  10        2.74       -5.87      5.87 o 
   8  -4  10       82.52       98.16      5.68 o 
  -8  -3  10      342.35      329.61      8.84 o 
  -7  -3  10        1.46       13.17      7.52 o 
  -6  -3  10       61.55       71.47      8.61 o 
  -5  -3  10      111.92      122.62      5.79 o 
  -4  -3  10        1.58       -4.15      4.28 o 
  -3  -3  10      564.02      566.57     11.48 o 
  -2  -3  10      866.65      771.58     20.12 o 
  -1  -3  10       80.65       82.01      5.42 o 
   0  -3  10      115.48      100.86      5.32 o 
   1  -3  10      149.65      128.66      8.84 o 
   2  -3  10      506.19      507.43     31.79 o 
   3  -3  10      169.53      158.12      6.26 o 
   4  -3  10      169.58      200.52     11.36 o 
   5  -3  10      148.17      120.42      5.26 o 
   6  -3  10      173.84      187.26      9.17 o 
   7  -3  10       88.27       86.57      5.31 o 
   8  -3  10       71.91       83.02      7.43 o 
  -8  -2  10       23.65       14.84     12.20 o 
  -7  -2  10      191.10      193.69      6.34 o 
  -6  -2  10       10.62        9.09      4.94 o 
  -5  -2  10        1.52        4.42      5.60 o 
  -4  -2  10      253.42      246.85     14.71 o 
  -3  -2  10        1.88       -4.63      4.63 o 
  -2  -2  10       17.59       22.62      4.56 o 
  -1  -2  10     5611.63     5595.06    131.81 o 
   0  -2  10      154.32      139.49      8.33 o 
   1  -2  10      333.93      304.33      5.82 o 
   2  -2  10     1906.73     1859.71     71.72 o 
   3  -2  10       56.43       68.75      4.87 o 
   4  -2  10      277.82      279.49      6.07 o 
   5  -2  10       63.68       61.68      5.99 o 
   6  -2  10      233.26      211.44      7.38 o 
   7  -2  10        8.05       15.08      6.08 o 
   8  -2  10       15.53        5.14      6.23 o 
   9  -2  10       44.11       63.03     13.21 o 
  -9  -1  10       47.32       45.29      5.75 o 
  -8  -1  10       17.38       18.28      7.53 o 
  -7  -1  10      223.97      247.86     10.51 o 
  -6  -1  10      756.30      711.45     14.97 o 
  -5  -1  10      114.09      102.05      5.93 o 
  -4  -1  10       18.53        9.33     12.01 o 
  -3  -1  10       19.47       10.14      6.32 o 
  -2  -1  10      254.44      247.93      8.62 o 
  -1  -1  10      134.63      141.94      7.79 o 
   0  -1  10      673.86      664.57     20.45 o 
   1  -1  10       89.28       79.40      6.11 o 
   2  -1  10       39.36       51.57     10.79 o 
   3  -1  10      185.81      185.08      8.45 o 
   4  -1  10     1084.10     1101.04     27.99 o 
   5  -1  10        1.09        9.36      5.14 o 
   6  -1  10       30.36       41.90     13.19 o 
   7  -1  10      107.03      100.42      5.50 o 
   8  -1  10       69.21       73.32      8.22 o 
   9  -1  10      107.75      107.19     10.85 o 
  -8   0  10        1.10       14.47      6.21 o 
  -7   0  10      281.01      284.30      6.78 o 
  -6   0  10       21.04       28.81      4.94 o 
  -5   0  10      120.37      100.19      6.33 o 
  -4   0  10        0.49        7.59      4.67 o 
  -3   0  10      166.89      200.01      6.66 o 
  -2   0  10      200.18      225.45      5.47 o 
  -1   0  10     1991.38     1986.78     42.08 o 
   0   0  10       19.79       14.22      5.68 o 
   1   0  10      629.17      602.96     28.33 o 
   2   0  10      387.66      384.43     18.53 o 
   3   0  10      189.38      184.50      8.40 o 
   4   0  10      104.04      102.67      6.93 o 
   5   0  10      313.68      292.46     22.88 o 
   6   0  10       88.77       94.56      5.47 o 
   7   0  10        0.51       12.29      5.46 o 
   8   0  10       39.68       49.54      8.76 o 
   9   0  10      160.61      181.30     10.91 o 
  -8   1  10        0.10       -3.49     14.33 o 
  -7   1  10      152.84      149.65      5.99 o 
  -6   1  10        2.16       -0.93      5.42 o 
  -5   1  10       81.28       86.69      5.42 o 
  -4   1  10      102.32      111.89      7.05 o 
  -3   1  10       21.56       24.10      6.05 o 
  -2   1  10       50.29       39.02      5.22 o 
  -1   1  10      700.05      737.86     20.17 o 
   0   1  10        1.35        4.49      5.13 o 
   1   1  10       39.93       33.14      6.99 o 
   2   1  10       12.16        4.64      6.43 o 
   3   1  10      482.34      465.25      7.49 o 
   4   1  10      602.15      596.36     26.15 o 
   5   1  10       15.91        8.10      5.75 o 
   6   1  10      143.88      157.04      6.80 o 
   7   1  10       12.05       11.02      6.38 o 
   8   1  10      143.21      168.73      8.48 o 
   9   1  10        5.16        5.01      7.02 o 
  -8   2  10       10.50        7.94     14.52 o 
  -7   2  10      307.59      274.82     12.32 o 
  -6   2  10      183.89      163.11     14.43 o 
  -5   2  10       81.40       98.37      7.38 o 
  -4   2  10      122.05      129.56      7.45 o 
  -3   2  10     1020.98     1054.64     23.71 o 
  -2   2  10      305.62      299.28      7.58 o 
  -1   2  10       95.28       77.95      5.37 o 
   0   2  10       35.05       52.29     10.87 o 
   1   2  10     1287.61     1355.87     36.54 o 
   2   2  10      202.89      195.13     10.80 o 
   3   2  10       37.83       32.29      9.46 o 
   4   2  10      145.23      143.86      6.22 o 
   5   2  10      243.68      264.42      6.36 o 
   6   2  10      444.03      414.68     32.37 o 
   7   2  10       59.23       77.36     17.04 o 
   8   2  10      142.39      177.70     21.31 o 
   9   2  10       45.83       64.43     16.46 o 
  -8   3  10        3.66        5.69      7.47 o 
  -7   3  10      195.34      201.51     18.16 o 
  -6   3  10       26.02       17.92      7.18 o 
  -5   3  10      128.91      139.87     12.86 o 
  -4   3  10       13.74       16.02     10.27 o 
  -3   3  10       32.88       42.02      8.72 o 
  -2   3  10      802.75      778.12     29.64 o 
  -1   3  10      380.32      390.85     17.24 o 
   0   3  10      340.13      328.87     30.05 o 
   1   3  10       54.39       63.25      6.03 o 
   2   3  10       14.62        1.18      6.08 o 
   3   3  10      286.23      272.28     13.47 o 
   4   3  10      252.65      234.35      8.50 o 
   5   3  10        6.02        6.78      5.20 o 
   6   3  10      921.69      869.36     19.02 o 
   7   3  10       59.55       65.56     25.18 o 
   8   3  10       29.40       15.41      8.35 o 
   9   3  10      107.01      103.55     21.31 o 
  -8   4  10       87.98       75.45      7.04 o 
  -7   4  10      103.21      138.67     15.10 o 
  -6   4  10       56.83       68.85      9.39 o 
  -5   4  10       32.76       36.13      6.26 o 
  -4   4  10      361.61      329.56     14.60 o 
  -3   4  10     1054.53     1019.57     38.57 o 
  -2   4  10      970.51      952.32     42.27 o 
  -1   4  10      223.37      254.48      8.99 o 
   0   4  10      104.92      104.91      5.82 o 
   1   4  10        9.75       23.57      5.80 o 
   2   4  10      425.18      404.45     24.01 o 
   3   4  10      912.86      907.37     37.67 o 
   4   4  10       29.20       45.24      4.91 o 
   5   4  10      396.20      368.95     12.99 o 
   6   4  10       79.45       97.03     17.04 o 
   7   4  10       69.60       56.52      8.72 o 
   8   4  10      293.87      284.06     22.48 o 
   9   4  10       10.84       19.58      6.43 o 
  -8   5  10        0.35        0.60      5.54 o 
  -7   5  10      158.82      148.88      5.95 o 
  -6   5  10       77.93       74.03      6.39 o 
  -5   5  10      151.61      154.77      9.56 o 
  -4   5  10        0.24       31.47     12.27 o 
  -3   5  10      148.55      135.70      5.52 o 
  -2   5  10       39.16       51.36      7.50 o 
  -1   5  10       73.60       68.10      5.74 o 
   0   5  10      296.01      294.15     29.71 o 
   1   5  10       60.09       60.85      5.04 o 
   2   5  10       11.45        7.52      4.67 o 
   3   5  10      233.09      248.22      9.29 o 
   4   5  10      280.59      288.67      8.08 o 
   5   5  10      255.84      241.37     23.06 o 
   6   5  10      580.13      552.40     40.92 o 
   7   5  10        2.18        5.36      7.80 o 
   8   5  10        7.87       21.74     10.07 o 
   9   5  10        3.02        7.96      7.31 o 
  -7   6  10       31.90       42.95      6.04 o 
  -6   6  10        9.85       11.14      5.87 o 
  -5   6  10       14.43       21.48      5.71 o 
  -4   6  10      384.78      342.95     14.72 o 
  -3   6  10       39.91       52.34      7.60 o 
  -2   6  10       23.36       38.63      4.33 o 
  -1   6  10       18.82       20.65      5.28 o 
   0   6  10      301.22      294.02     12.02 o 
   1   6  10      195.51      202.40      8.45 o 
   2   6  10       54.64       66.15      4.99 o 
   3   6  10       73.40       82.90      5.97 o 
   4   6  10        0.57        7.55      7.39 o 
   5   6  10      322.37      307.99     19.77 o 
   6   6  10      221.25      249.70     33.52 o 
   7   6  10        7.96       23.60      6.44 o 
   8   6  10       53.08       61.19      8.62 o 
   9   6  10       84.51       86.77      9.17 o 
  -7   7  10      230.56      243.16     13.14 o 
  -6   7  10       10.50        6.18     11.96 o 
  -5   7  10       51.11       61.72      5.63 o 
  -4   7  10        3.77        5.57      5.13 o 
  -3   7  10       57.29       55.19      5.09 o 
  -2   7  10      188.13      202.75     16.00 o 
  -1   7  10      467.87      462.90     18.97 o 
   0   7  10      233.29      200.53     13.11 o 
   1   7  10      274.80      287.11      7.10 o 
   2   7  10       39.47       56.46      5.54 o 
   3   7  10      126.51      115.96      6.15 o 
   4   7  10      248.39      237.16     20.93 o 
   5   7  10        0.06       -6.00      7.67 o 
   6   7  10       46.86       73.28      9.49 o 
   7   7  10       39.74       53.82      9.49 o 
   8   7  10        0.09       29.63      8.62 o 
  -7   8  10        3.52       20.73      9.56 o 
  -6   8  10      536.90      528.39     19.12 o 
  -5   8  10        0.05       10.69      6.15 o 
  -4   8  10       15.40       11.72      4.58 o 
  -3   8  10       97.21      118.26      7.32 o 
  -2   8  10        0.01       10.67      5.37 o 
  -1   8  10       51.82       65.00      8.09 o 
   0   8  10       58.95       66.33      5.40 o 
   1   8  10        2.69        7.08      6.26 o 
   2   8  10     1079.68     1064.38     39.29 o 
   3   8  10        1.06       -0.20      5.29 o 
   4   8  10       18.98        3.64      7.80 o 
   5   8  10       47.89       60.12      6.51 o 
   6   8  10      327.34      331.57     38.18 o 
   7   8  10        2.24        9.68     23.62 o 
   8   8  10       14.44       10.56     16.85 o 
  -6   9  10       93.22      114.84      8.11 o 
  -5   9  10       70.32       80.49      6.65 o 
  -4   9  10      121.30      106.65      5.18 o 
  -3   9  10      136.92      119.13      5.16 o 
  -2   9  10      550.13      523.81     21.38 o 
  -1   9  10       12.81       -2.03      7.46 o 
   0   9  10      128.55      149.96     15.61 o 
   1   9  10        1.90        4.19      4.87 o 
   2   9  10       34.82       38.03      5.47 o 
   3   9  10       18.13       13.15      6.04 o 
   4   9  10       97.29      117.65      7.19 o 
   5   9  10       30.72       35.92      8.08 o 
   6   9  10        1.16        3.56      6.44 o 
   7   9  10       13.17       25.68      8.35 o 
   8   9  10        1.86       15.69     13.17 o 
  -6  10  10      201.74      213.00      5.31 o 
  -5  10  10      542.78      556.74     22.55 o 
  -4  10  10      390.41      352.38     13.76 o 
  -3  10  10       19.54       38.43     10.70 o 
  -2  10  10      522.18      507.97     21.44 o 
  -1  10  10      115.44      112.95      7.50 o 
   0  10  10       91.14      105.12     11.63 o 
   1  10  10        4.83        5.54      5.09 o 
   2  10  10      952.08      909.38     31.34 o 
   3  10  10       85.23       76.47      6.25 o 
   4  10  10        0.24        6.01      6.69 o 
   5  10  10      164.13      168.44     18.40 o 
   6  10  10      152.65      149.11      8.75 o 
   7  10  10        0.73       -5.27     14.72 o 
  -5  11  10      208.53      201.52     18.30 o 
  -4  11  10       12.64       10.84     11.40 o 
  -3  11  10       85.20       81.98      8.57 o 
  -2  11  10       51.64       41.56     12.28 o 
  -1  11  10      135.38      170.48     10.40 o 
   0  11  10        9.55        8.56      5.02 o 
   1  11  10      220.18      241.37     11.46 o 
   2  11  10      555.28      522.02      7.56 o 
   3  11  10       10.21       18.27      6.03 o 
   4  11  10      172.81      176.96      9.87 o 
   5  11  10       16.25       24.92      8.35 o 
   6  11  10       19.79       25.01     28.66 o 
   7  11  10        5.50       24.35     14.91 o 
  -4  12  10        0.01        4.24      7.10 o 
  -3  12  10      107.44       98.21      6.20 o 
  -2  12  10        0.25       -1.81      6.71 o 
  -1  12  10       42.73       31.79     12.50 o 
   0  12  10        4.91        7.15      6.63 o 
   1  12  10        1.58        6.62      9.30 o 
   2  12  10      487.88      494.71      8.90 o 
   3  12  10      126.59       86.62     17.50 o 
   4  12  10        2.71        2.49      6.78 o 
   5  12  10       69.49       75.31      8.72 o 
   6  12  10       65.62       62.17      9.17 o 
  -3  13  10        7.81       23.37     11.11 o 
  -2  13  10        1.54       -7.71      7.71 o 
  -1  13  10        1.04       -0.69     11.03 o 
   0  13  10       28.89       39.76      6.85 o 
   1  13  10        0.92       33.08      8.91 o 
   2  13  10        2.20        0.05      8.93 o 
   3  13  10        3.47        1.26      6.18 o 
   4  13  10      142.04      154.98      7.39 o 
   5  13  10       20.25       15.69      9.17 o 
  -2  14  10        8.63        1.87      9.94 o 
  -1  14  10      105.51      141.09     18.10 o 
   0  14  10      103.18       98.16     17.02 o 
   1  14  10      117.05      131.46      8.82 o 
   2  14  10       65.53       75.05      6.30 o 
   3  14  10       29.53       32.71      6.29 o 
   4  14  10        5.22       11.77      7.08 o 
   0  15  10       27.88       43.78      8.85 o 
   1  15  10       22.16       23.22     11.50 o 
   2  15  10       76.65       98.78      8.13 o 
  -2 -13  11       35.82       26.04     10.37 o 
  -1 -13  11        0.10       -3.90      5.24 o 
   0 -13  11       84.93       98.11     10.93 o 
   1 -13  11        0.81        5.71      6.44 o 
  -4 -12  11       67.44       67.92     15.49 o 
  -3 -12  11        6.07        5.10      9.48 o 
  -2 -12  11      259.85      264.32     12.30 o 
  -1 -12  11       18.98       39.85      6.65 o 
   0 -12  11      174.59      189.07      6.63 o 
   1 -12  11        0.02       18.39      8.78 o 
   2 -12  11       91.25       90.61      6.34 o 
   3 -12  11        3.08       20.19      5.78 o 
  -5 -11  11       20.28       40.96      7.52 o 
  -4 -11  11        0.05        0.60      8.62 o 
  -3 -11  11       49.34       49.33      6.84 o 
  -2 -11  11      176.37      154.01     28.91 o 
  -1 -11  11        0.66        4.96      7.57 o 
   0 -11  11       64.41       72.46      6.05 o 
   1 -11  11        0.86        9.34      7.04 o 
   2 -11  11      154.31      143.25      6.19 o 
   3 -11  11        4.25       10.92      5.11 o 
   4 -11  11       93.90       92.76      6.71 o 
  -6 -10  11       57.65       56.98      9.31 o 
  -5 -10  11       18.04       16.93     26.14 o 
  -4 -10  11      368.76      380.41     17.64 o 
  -3 -10  11        0.00       -6.11      6.11 o 
  -2 -10  11     1153.77     1001.70    127.24 o 
  -1 -10  11       65.21       58.04      5.86 o 
   0 -10  11       54.03       59.88      8.55 o 
   1 -10  11       48.80       51.34      6.70 o 
   2 -10  11        1.31        3.72      5.27 o 
   3 -10  11       43.78       39.39      5.34 o 
   4 -10  11        2.32        7.80      4.94 o 
   5 -10  11       20.86       25.94     12.13 o 
  -6  -9  11       50.08       62.62      8.62 o 
  -5  -9  11       16.67        6.20     12.20 o 
  -4  -9  11       62.67       79.51      7.41 o 
  -3  -9  11        0.00       13.78      6.61 o 
  -2  -9  11      279.71      255.35     10.04 o 
  -1  -9  11       23.89       22.41      6.22 o 
   0  -9  11      112.37      105.71     14.23 o 
   1  -9  11        9.24        9.51      5.68 o 
   2  -9  11       68.75       63.41      7.16 o 
   3  -9  11        8.49       31.85     13.78 o 
   4  -9  11       11.99       25.56      8.44 o 
   5  -9  11       18.04       40.26      9.06 o 
  -7  -8  11       92.74      112.84     26.73 o 
  -6  -8  11        0.12      -10.26     10.26 o 
  -5  -8  11        2.10       45.00     21.69 o 
  -4  -8  11      634.72      642.15      7.39 o 
  -3  -8  11      247.98      220.55     10.40 o 
  -2  -8  11      615.81      572.03     20.04 o 
  -1  -8  11       59.66       65.51      5.01 o 
   0  -8  11      127.50      138.30     10.34 o 
   1  -8  11        0.81        6.59      5.47 o 
   2  -8  11       43.17       61.31      6.48 o 
   3  -8  11       28.09       20.77      6.54 o 
   4  -8  11       49.59       55.74      5.34 o 
   5  -8  11       58.98       59.80      4.91 o 
   6  -8  11        0.72       -6.97      7.27 o 
  -7  -7  11       74.23       77.02     17.43 o 
  -6  -7  11      571.56      589.70     31.80 o 
  -5  -7  11        0.05        4.13      6.76 o 
  -4  -7  11      180.29      183.52     13.37 o 
  -3  -7  11        6.47       11.83      5.22 o 
  -2  -7  11      317.95      328.76     14.69 o 
  -1  -7  11       29.48       32.00      5.03 o 
   0  -7  11      515.67      460.39     11.98 o 
   1  -7  11        5.70       25.30      9.04 o 
   2  -7  11      143.38      138.76     11.46 o 
   3  -7  11       78.33       71.31      7.39 o 
   4  -7  11        0.08        5.69      7.46 o 
   5  -7  11      238.28      242.39      7.22 o 
   6  -7  11        6.67       23.76      7.08 o 
   7  -7  11      485.39      475.77      9.62 o 
  -7  -6  11      161.03      164.27      9.04 o 
  -6  -6  11       37.34       39.59      8.24 o 
  -5  -6  11       83.06       97.99     14.93 o 
  -4  -6  11       67.54       63.27     11.22 o 
  -3  -6  11      196.85      188.56     10.01 o 
  -2  -6  11     1458.54     1413.14     43.13 o 
  -1  -6  11        6.05       -5.14      8.02 o 
   0  -6  11      644.10      574.67     16.03 o 
   1  -6  11        0.61        9.80      5.32 o 
   2  -6  11       44.93       42.59      9.06 o 
   3  -6  11       16.30       29.10      5.47 o 
   4  -6  11      236.44      204.07     14.37 o 
   5  -6  11       18.43       35.10      8.08 o 
   6  -6  11      193.19      191.19      8.63 o 
   7  -6  11      215.92      210.67      6.05 o 
  -8  -5  11        3.31       -0.95      6.94 o 
  -7  -5  11       35.38       42.99      7.02 o 
  -6  -5  11      564.40      575.29     16.58 o 
  -5  -5  11       81.01       87.42      6.43 o 
  -4  -5  11        0.83       -6.53      6.65 o 
  -3  -5  11      146.99      137.20      8.95 o 
  -2  -5  11      111.13      100.97      5.57 o 
  -1  -5  11       68.43       75.20      5.04 o 
   0  -5  11      929.22      890.36     30.58 o 
   1  -5  11       74.97       80.59      5.26 o 
   2  -5  11      286.80      282.24     13.17 o 
   3  -5  11        0.88       14.92      5.37 o 
   4  -5  11       19.70       21.76      5.45 o 
   5  -5  11        1.40        8.13      6.82 o 
   6  -5  11       69.31       76.90     11.46 o 
   7  -5  11       66.00       70.92      7.15 o 
  -8  -4  11       55.53       74.75     13.17 o 
  -7  -4  11       17.68       43.53     10.05 o 
  -6  -4  11       21.55       21.83      5.33 o 
  -5  -4  11      128.92      117.78      5.93 o 
  -4  -4  11      282.53      266.14      6.41 o 
  -3  -4  11      162.77      155.60      7.55 o 
  -2  -4  11      396.37      400.10     13.77 o 
  -1  -4  11      468.22      456.50     18.92 o 
   0  -4  11      225.83      223.00      6.49 o 
   1  -4  11       33.58       42.75      5.32 o 
   2  -4  11       46.37       62.27      6.04 o 
   3  -4  11       19.44       20.88      7.95 o 
   4  -4  11        0.08        1.73      6.71 o 
   5  -4  11      118.86      117.23      7.94 o 
   6  -4  11       84.64       95.20      6.99 o 
   7  -4  11       30.13       43.15      7.35 o 
   8  -4  11        0.73       -6.88      8.78 o 
  -8  -3  11       14.50       27.97     17.36 o 
  -7  -3  11      270.35      240.16      8.33 o 
  -6  -3  11       70.84       84.55      5.62 o 
  -5  -3  11       88.62       92.90      6.80 o 
  -4  -3  11      479.36      454.26      9.96 o 
  -3  -3  11      323.46      354.48      7.39 o 
  -2  -3  11       87.42       98.81      5.76 o 
  -1  -3  11      213.82      173.67     15.21 o 
   0  -3  11      631.02      641.01     19.49 o 
   1  -3  11       27.94       41.63      5.32 o 
   2  -3  11      441.26      425.10     16.30 o 
   3  -3  11      673.10      647.06     30.75 o 
   4  -3  11       68.13       68.22      4.90 o 
   5  -3  11       84.35       75.87      9.24 o 
   6  -3  11      119.33      109.38      6.11 o 
   7  -3  11        0.85       22.21     12.00 o 
   8  -3  11      130.93      160.66     17.14 o 
  -8  -2  11        0.03        7.48      8.15 o 
  -7  -2  11       72.51       67.54     12.66 o 
  -6  -2  11        6.25        6.27      4.77 o 
  -5  -2  11       98.78       79.56      8.00 o 
  -4  -2  11       95.81       75.01      9.80 o 
  -3  -2  11      741.53      754.51     27.84 o 
  -2  -2  11      164.97      160.15      8.93 o 
  -1  -2  11       19.02       12.61      5.87 o 
   0  -2  11      381.98      380.32     11.36 o 
   1  -2  11      440.56      393.41     12.48 o 
   2  -2  11      396.19      351.67     11.06 o 
   3  -2  11      208.12      186.95      6.54 o 
   4  -2  11      417.36      389.26      5.54 o 
   5  -2  11      628.38      573.46     13.72 o 
   6  -2  11        2.48       19.89      5.75 o 
   7  -2  11       21.09       19.27      9.81 o 
   8  -2  11       44.68       49.09      8.89 o 
  -8  -1  11      233.29      246.73     10.12 o 
  -7  -1  11       12.73        6.05      5.54 o 
  -6  -1  11      311.41      330.61      9.86 o 
  -5  -1  11      432.60      400.95     11.47 o 
  -4  -1  11        2.41       11.07      5.54 o 
  -3  -1  11      660.99      665.51     18.42 o 
  -2  -1  11      139.46      134.55     10.29 o 
  -1  -1  11      869.37      843.86     27.18 o 
   0  -1  11      817.08      749.09     26.11 o 
   1  -1  11        1.02       13.14      5.76 o 
   2  -1  11      617.74      577.11     17.69 o 
   3  -1  11       42.34       52.90      5.51 o 
   4  -1  11       34.28       39.98      4.94 o 
   5  -1  11       95.99      106.64      6.08 o 
   6  -1  11        0.06        7.53      4.99 o 
   7  -1  11        3.48       -3.43      8.87 o 
   8  -1  11        7.15        5.58      6.92 o 
  -8   0  11      221.78      222.72     12.42 o 
  -7   0  11        4.64       19.62      5.80 o 
  -6   0  11       51.55       51.21      5.66 o 
  -5   0  11        0.58       -2.84      6.26 o 
  -4   0  11      240.70      228.19      5.71 o 
  -3   0  11      393.24      395.95     14.94 o 
  -2   0  11      816.83      828.17     21.96 o 
  -1   0  11      433.80      415.74     11.70 o 
   0   0  11        0.02        0.79      5.09 o 
   1   0  11     1256.58     1240.86     32.99 o 
   2   0  11      114.96      120.53      6.49 o 
   3   0  11     1254.50     1202.63     43.21 o 
   4   0  11      141.02      125.48     10.29 o 
   5   0  11      791.52      740.05     87.43 o 
   6   0  11      112.51      121.39      5.60 o 
   7   0  11      299.58      302.39     14.60 o 
   8   0  11       62.02       63.13      7.31 o 
  -8   1  11      166.87      187.90      7.16 o 
  -7   1  11      244.10      238.42     18.20 o 
  -6   1  11      413.52      411.79     14.80 o 
  -5   1  11       87.47       79.93      5.41 o 
  -4   1  11      214.63      217.11      6.41 o 
  -3   1  11       79.31       76.73      9.23 o 
  -2   1  11      753.13      746.49     28.57 o 
  -1   1  11      375.80      363.29     14.10 o 
   0   1  11     1858.42     1821.57     48.34 o 
   1   1  11      361.08      348.91      6.71 o 
   2   1  11      291.21      274.30     12.27 o 
   3   1  11       90.06      106.35      6.10 o 
   4   1  11        0.42       91.32     52.35 o 
   5   1  11       14.83       23.52      6.15 o 
   6   1  11      237.24      231.15     11.47 o 
   7   1  11       11.60        8.71     18.78 o 
   8   1  11        7.10        1.51     16.85 o 
  -8   2  11        4.87       16.35      6.29 o 
  -7   2  11       71.71       56.87      6.71 o 
  -6   2  11       39.82       40.08     11.55 o 
  -5   2  11        1.21       11.48      5.42 o 
  -4   2  11       14.98       22.06      5.28 o 
  -3   2  11      131.83      137.50      5.67 o 
  -2   2  11       51.92       48.13      9.11 o 
  -1   2  11       10.93       22.52      5.20 o 
   0   2  11        6.76        3.63      7.82 o 
   1   2  11     1208.09     1150.37     29.23 o 
   2   2  11      199.85      216.30      5.70 o 
   3   2  11        1.11       -1.88      6.15 o 
   4   2  11       84.80       81.41      8.29 o 
   5   2  11        2.81        0.43      8.50 o 
   6   2  11       47.93       73.22      7.94 o 
   7   2  11      392.37      412.47     23.45 o 
   8   2  11       90.09      107.77     22.66 o 
  -8   3  11      238.75      254.95     25.76 o 
  -7   3  11      228.02      205.86      9.53 o 
  -6   3  11      115.38      112.93      6.77 o 
  -5   3  11        0.05        1.73      4.73 o 
  -4   3  11      249.59      249.72      9.56 o 
  -3   3  11      131.32      114.27      4.87 o 
  -2   3  11       26.49       26.00      4.80 o 
  -1   3  11       61.30       71.81      8.05 o 
   0   3  11      662.56      693.61     35.51 o 
   1   3  11        1.35       24.32      6.31 o 
   2   3  11      284.47      293.93     18.51 o 
   3   3  11      441.12      433.01    125.46 o 
   4   3  11      918.30      891.26     26.79 o 
   5   3  11      282.28      301.23     33.91 o 
   6   3  11       39.50       28.25      5.48 o 
   7   3  11       39.80       45.12      5.75 o 
   8   3  11        2.55       35.93      8.62 o 
  -8   4  11       77.91       92.53     16.33 o 
  -7   4  11       39.80       36.96      5.31 o 
  -6   4  11      154.62      145.36      7.35 o 
  -5   4  11       67.22       61.01      6.99 o 
  -4   4  11      186.19      209.32      7.55 o 
  -3   4  11      205.55      217.42      7.66 o 
  -2   4  11      258.59      238.58     12.35 o 
  -1   4  11      173.27      153.42      8.17 o 
   0   4  11       91.84      104.12      8.88 o 
   1   4  11      290.66      261.45      9.85 o 
   2   4  11       35.84       18.04      5.48 o 
   3   4  11      437.56      400.42     17.01 o 
   4   4  11       76.16       79.02      6.57 o 
   5   4  11       97.59      103.11      6.51 o 
   6   4  11       12.95       11.04      9.49 o 
   7   4  11      214.02      202.46      8.35 o 
   8   4  11       27.60       56.59     26.92 o 
  -7   5  11        0.37       11.56      6.10 o 
  -6   5  11      123.18      111.39      9.11 o 
  -5   5  11       17.29       27.90      6.43 o 
  -4   5  11        5.94       -1.72      6.20 o 
  -3   5  11       58.26       58.28      5.59 o 
  -2   5  11       59.27       65.80      7.09 o 
  -1   5  11      322.39      322.86     14.00 o 
   0   5  11      272.75      287.93     27.87 o 
   1   5  11        0.49        0.02      7.66 o 
   2   5  11      253.11      245.91     13.87 o 
   3   5  11      358.50      377.62     16.34 o 
   4   5  11      320.39      338.06     18.46 o 
   5   5  11       10.54       27.69      9.10 o 
   6   5  11       16.85        4.33      7.80 o 
   7   5  11        0.17       10.41      8.71 o 
   8   5  11        3.27       -4.06     17.82 o 
  -7   6  11      263.54      269.42     12.81 o 
  -6   6  11        3.90        2.57      7.49 o 
  -5   6  11        2.15       16.41     12.63 o 
  -4   6  11      226.73      218.58     10.07 o 
  -3   6  11       37.77       45.00      8.67 o 
  -2   6  11        8.54       14.35      8.39 o 
  -1   6  11     2201.84     2184.88     93.90 o 
   0   6  11        6.93       17.45     10.31 o 
   1   6  11      739.43      740.59     33.89 o 
   2   6  11       23.80       29.68      5.70 o 
   3   6  11       50.04       49.27      5.20 o 
   4   6  11      310.28      300.12      7.95 o 
   5   6  11      920.14      943.17    109.46 o 
   6   6  11        1.00       15.73     14.33 o 
   7   6  11      231.13      242.00     21.12 o 
   8   6  11        0.00       11.91      7.16 o 
  -7   7  11        4.39       -5.51     12.80 o 
  -6   7  11      296.94      303.20     10.57 o 
  -5   7  11        1.16       10.95     13.45 o 
  -4   7  11      146.73      123.80      5.14 o 
  -3   7  11      323.00      315.32     14.60 o 
  -2   7  11      565.32      550.77     14.29 o 
  -1   7  11      126.97       90.80      5.00 o 
   0   7  11      529.33      517.37     20.56 o 
   1   7  11       41.71       72.57      5.09 o 
   2   7  11      115.26      131.68      9.78 o 
   3   7  11      860.97      894.26     33.95 o 
   4   7  11        2.26       -0.26      6.30 o 
   5   7  11      340.31      319.20     10.66 o 
   6   7  11       63.87       74.12     13.36 o 
   7   7  11        2.49       21.30     11.62 o 
   8   7  11        2.84       17.03      8.33 o 
  -6   8  11       19.72       28.81     12.58 o 
  -5   8  11      215.78      191.67      7.10 o 
  -4   8  11       13.61       24.75      4.97 o 
  -3   8  11       93.39       90.87      7.89 o 
  -2   8  11       76.39       83.64      7.84 o 
  -1   8  11      462.47      425.55     22.11 o 
   0   8  11      205.05      177.98      5.92 o 
   1   8  11      708.09      660.18     11.70 o 
   2   8  11      167.02      191.78      5.81 o 
   3   8  11       16.40       29.75      6.35 o 
   4   8  11      679.04      651.03     24.24 o 
   5   8  11     1012.02      985.92     56.87 o 
   6   8  11       35.48       41.17      6.97 o 
   7   8  11      175.37      181.91     13.56 o 
   8   8  11        0.06        7.11      8.91 o 
  -6   9  11      363.32      357.98      7.31 o 
  -5   9  11       10.78       31.64     13.47 o 
  -4   9  11       95.28      100.67      5.34 o 
  -3   9  11      187.38      187.02     13.20 o 
  -2   9  11        4.54        9.65      6.48 o 
  -1   9  11       85.63       68.92      5.07 o 
   0   9  11      311.67      274.74      6.79 o 
   1   9  11       15.53       28.34      5.25 o 
   2   9  11        0.02        6.52      7.66 o 
   3   9  11        0.13       -5.24      5.24 o 
   4   9  11       26.98       36.94      7.19 o 
   5   9  11       51.79       68.65     11.62 o 
   6   9  11       23.10       21.51     11.23 o 
   7   9  11       62.48       64.53      9.04 o 
  -5  10  11       13.43       -3.42      9.73 o 
  -4  10  11      143.86      147.90     14.20 o 
  -3  10  11      154.83      154.59      5.88 o 
  -2  10  11       56.23       53.57      5.14 o 
  -1  10  11      534.41      510.73     11.03 o 
   0  10  11        0.35        4.86      6.41 o 
   1  10  11      169.12      156.00      7.27 o 
   2  10  11      270.83      284.43      9.57 o 
   3  10  11        7.86        4.27      6.38 o 
   4  10  11       33.32       43.64      7.02 o 
   5  10  11      186.29      188.13     12.20 o 
   6  10  11        2.28       10.85      8.62 o 
   7  10  11        8.84       21.88      9.02 o 
  -4  11  11      156.67      144.62     10.34 o 
  -3  11  11       12.76        8.61      6.24 o 
  -2  11  11        0.14       19.77      9.34 o 
  -1  11  11        5.13       16.07      7.94 o 
   0  11  11       36.19       34.92      9.30 o 
   1  11  11      135.80      132.04      7.88 o 
   2  11  11       12.58       12.47      6.29 o 
   3  11  11      267.79      279.72      6.15 o 
   4  11  11       30.03       25.77      6.96 o 
   5  11  11        7.35       17.10      8.35 o 
   6  11  11        0.06       -4.93     18.59 o 
  -4  12  11       16.62       36.49     10.29 o 
  -3  12  11      209.35      253.15     14.02 o 
  -2  12  11       37.02       41.40      8.09 o 
  -1  12  11      209.98      204.64     17.69 o 
   0  12  11        0.01        3.06      5.83 o 
   1  12  11      266.93      277.18     13.20 o 
   2  12  11      104.83      102.89      6.15 o 
   3  12  11        0.86        0.72      5.93 o 
   4  12  11       76.34       89.76      9.08 o 
   5  12  11       79.44       71.58      9.04 o 
  -2  13  11      157.82      158.62      6.49 o 
  -1  13  11        7.36        3.70      9.06 o 
   0  13  11        4.88       -4.95      6.68 o 
   1  13  11      207.14      194.17      8.35 o 
   2  13  11        0.12       -4.76      5.82 o 
   3  13  11       24.03        9.42      7.99 o 
   4  13  11        6.89       10.29      6.99 o 
  -1  14  11       30.27       44.32      9.50 o 
   0  14  11       62.94       73.06      8.73 o 
   1  14  11       34.15       46.09      8.11 o 
   2  14  11      109.60      132.41      6.79 o 
   3  14  11       42.64       51.47     11.22 o 
  -2 -12  12       56.65       48.54      6.94 o 
  -1 -12  12        1.70       -0.67      9.61 o 
   0 -12  12        7.15       26.51      5.87 o 
   1 -12  12        1.72        0.44      6.69 o 
  -4 -11  12        8.80       10.26     18.78 o 
  -3 -11  12        7.64        2.37      6.20 o 
  -2 -11  12        2.29       12.27      7.38 o 
  -1 -11  12        0.64       10.33      6.61 o 
   0 -11  12       21.20       27.77      6.15 o 
   1 -11  12      390.44      367.48     20.27 o 
   2 -11  12      133.06      146.27      5.88 o 
   3 -11  12        0.01       14.48      6.44 o 
  -5 -10  12        7.96       10.52      9.17 o 
  -4 -10  12        0.53        0.72      6.41 o 
  -3 -10  12      470.23      459.12      6.83 o 
  -2 -10  12       69.11       64.60      6.21 o 
  -1 -10  12       26.40       40.99     10.16 o 
   0 -10  12       27.12       33.95      6.00 o 
   1 -10  12       83.57       91.22      5.58 o 
   2 -10  12        1.70        4.97      5.86 o 
   3 -10  12      242.62      262.24      8.28 o 
   4 -10  12        0.20        0.24      6.61 o 
  -5  -9  12       32.37       32.77     35.25 o 
  -4  -9  12      100.06      106.42      9.98 o 
  -3  -9  12       62.74       66.27      6.12 o 
  -2  -9  12      123.74      129.28      7.73 o 
  -1  -9  12        2.68        9.67      8.03 o 
   0  -9  12        5.14        7.94     12.64 o 
   1  -9  12       86.40      102.34      7.05 o 
   2  -9  12       12.88       24.76      7.57 o 
   3  -9  12        8.80        7.22      6.97 o 
   4  -9  12       66.13       86.77      5.61 o 
   5  -9  12       64.44       66.57      8.26 o 
  -6  -8  12       12.77       29.75      7.31 o 
  -5  -8  12      116.91      105.23      6.95 o 
  -4  -8  12       99.62      103.41      9.00 o 
  -3  -8  12      526.97      529.52     19.53 o 
  -2  -8  12        2.00       -3.31     11.96 o 
  -1  -8  12      310.21      306.37      9.79 o 
   0  -8  12       18.24       35.67     11.69 o 
   1  -8  12       65.84       55.90      5.16 o 
   2  -8  12        5.05       11.28      4.66 o 
   3  -8  12      179.45      186.35      7.03 o 
   4  -8  12        8.76       12.87      9.42 o 
   5  -8  12      119.06      162.74      6.09 o 
  -6  -7  12        0.60       -7.94      7.94 o 
  -5  -7  12       77.87       88.83      7.53 o 
  -4  -7  12        0.24        0.55      6.18 o 
  -3  -7  12      201.06      206.44      6.02 o 
  -2  -7  12        0.47       -0.76      5.76 o 
  -1  -7  12      107.97       89.86      5.11 o 
   0  -7  12       92.55       92.97      5.57 o 
   1  -7  12       21.34       21.12     10.45 o 
   2  -7  12       23.47       31.95      5.66 o 
   3  -7  12        0.37       -1.66      6.60 o 
   4  -7  12        0.07       17.67     16.76 o 
   5  -7  12       81.17      112.75      8.62 o 
   6  -7  12       20.73       31.87      6.34 o 
  -7  -6  12      142.58      185.04     10.85 o 
  -6  -6  12       25.07       51.64     10.60 o 
  -5  -6  12      344.04      298.56     10.35 o 
  -4  -6  12        3.23       -4.14      8.69 o 
  -3  -6  12        0.73       16.50      5.59 o 
  -2  -6  12       74.21       63.76      4.95 o 
  -1  -6  12      135.77      142.07     12.64 o 
   0  -6  12        1.04        6.58      5.42 o 
   1  -6  12      131.95      137.31      6.71 o 
   2  -6  12       12.46       21.42      7.16 o 
   3  -6  12        4.78        7.40      4.87 o 
   4  -6  12       68.70       71.59      7.08 o 
   5  -6  12      153.51      145.93     16.83 o 
   6  -6  12        7.35        2.45      7.16 o 
  -7  -5  12       69.64       66.20      5.87 o 
  -6  -5  12        2.24       -7.06      8.78 o 
  -5  -5  12       24.23       40.59      6.15 o 
  -4  -5  12      255.53      221.22     17.17 o 
  -3  -5  12       93.82       99.65      5.22 o 
  -2  -5  12      221.41      219.34     12.70 o 
  -1  -5  12       31.35       38.37      5.52 o 
   0  -5  12      422.13      419.60     13.99 o 
   1  -5  12      400.32      377.39     12.76 o 
   2  -5  12       23.89       14.20      4.77 o 
   3  -5  12        6.05       18.28      5.47 o 
   4  -5  12        0.72       -0.13     10.47 o 
   5  -5  12       74.13       78.07      6.09 o 
   6  -5  12       32.37       49.54      7.21 o 
   7  -5  12       38.96       31.04      7.45 o 
  -7  -4  12       21.71        8.35      6.71 o 
  -6  -4  12       21.56       42.72      7.75 o 
  -5  -4  12      460.69      436.60      9.01 o 
  -4  -4  12       58.69       79.74     16.93 o 
  -3  -4  12      621.66      619.89     15.97 o 
  -2  -4  12      337.25      345.35      5.51 o 
  -1  -4  12      243.88      259.17     10.76 o 
   0  -4  12     1749.64     1714.64     48.23 o 
   1  -4  12       91.43       88.21      5.61 o 
   2  -4  12       43.45       51.15      7.10 o 
   3  -4  12      220.41      206.19     13.62 o 
   4  -4  12      314.70      307.14      5.99 o 
   5  -4  12       23.20       34.89      6.09 o 
   6  -4  12      246.19      260.65      8.95 o 
   7  -4  12        8.61       25.18      7.53 o 
  -7  -3  12       75.04      108.52     14.53 o 
  -6  -3  12       36.92       55.52      9.15 o 
  -5  -3  12      191.26      203.27      6.66 o 
  -4  -3  12        5.85        7.54      5.68 o 
  -3  -3  12      275.33      291.25     10.07 o 
  -2  -3  12      341.31      312.39     15.16 o 
  -1  -3  12     1247.52     1175.65     39.43 o 
   0  -3  12      188.89      194.64      5.40 o 
   1  -3  12     1930.82     1970.54     59.50 o 
   2  -3  12       17.10        6.69      5.40 o 
   3  -3  12       42.38       50.63      5.50 o 
   4  -3  12      246.00      245.37     11.86 o 
   5  -3  12      214.08      211.08     14.21 o 
   6  -3  12       67.35       89.31      5.85 o 
   7  -3  12       29.52       16.92      6.35 o 
  -7  -2  12       13.20       27.24      7.35 o 
  -6  -2  12       10.22       15.20      5.96 o 
  -5  -2  12       77.81       82.24      5.98 o 
  -4  -2  12        9.76       14.15      4.80 o 
  -3  -2  12     1096.14     1026.62     38.79 o 
  -2  -2  12      173.83      174.16      8.16 o 
  -1  -2  12      265.86      269.82      5.81 o 
   0  -2  12       81.68       85.08      7.83 o 
   1  -2  12      228.65      242.75      6.82 o 
   2  -2  12       51.18       55.07      7.93 o 
   3  -2  12     1019.07      986.72     29.46 o 
   4  -2  12      383.78      383.82      8.49 o 
   5  -2  12       55.74       55.24      6.21 o 
   6  -2  12      135.88      135.99      6.45 o 
   7  -2  12      187.56      179.64     32.19 o 
   8  -2  12       27.17       38.13      6.48 o 
  -8  -1  12       45.11       60.75     13.06 o 
  -7  -1  12      467.77      459.39      8.68 o 
  -6  -1  12        5.61        7.72      6.63 o 
  -5  -1  12       11.52       26.24      4.94 o 
  -4  -1  12       40.91       44.20      7.94 o 
  -3  -1  12      387.80      362.61     13.60 o 
  -2  -1  12        2.75       31.65      5.27 o 
  -1  -1  12      267.23      257.34      9.12 o 
   0  -1  12        0.27       18.58     10.17 o 
   1  -1  12      479.93      453.92     19.33 o 
   2  -1  12      140.53      159.12     17.78 o 
   3  -1  12       42.83       40.91      5.94 o 
   4  -1  12       18.04       21.34      5.71 o 
   5  -1  12        0.62       10.28      7.94 o 
   6  -1  12        1.52       14.70      8.05 o 
   7  -1  12       41.71       42.42      5.63 o 
   8  -1  12       50.85       87.23      8.02 o 
  -7   0  12       16.43       45.43      6.27 o 
  -6   0  12       15.37        4.64      6.99 o 
  -5   0  12       22.94       33.52      6.48 o 
  -4   0  12       76.29       87.60      5.07 o 
  -3   0  12       33.10       36.41      5.42 o 
  -2   0  12        2.06        3.27      8.84 o 
  -1   0  12      120.65      106.55      5.47 o 
   0   0  12      525.11      503.08     13.72 o 
   1   0  12     1058.68     1038.83     44.81 o 
   2   0  12      356.95      331.81      6.94 o 
   3   0  12        1.69       -5.42      5.42 o 
   4   0  12      186.70      177.28      8.95 o 
   5   0  12      135.78      127.05     21.36 o 
   6   0  12      363.19      323.20     11.21 o 
   7   0  12       71.18       71.53      6.91 o 
   8   0  12       16.84       21.37      8.71 o 
  -7   1  12      251.25      248.72     12.89 o 
  -6   1  12       46.63       55.50     11.01 o 
  -5   1  12       21.96       31.22      4.94 o 
  -4   1  12      163.79      161.43      6.56 o 
  -3   1  12       15.24       25.57     10.77 o 
  -2   1  12      118.93      137.66     11.85 o 
  -1   1  12     1068.68     1036.28     21.68 o 
   0   1  12        1.50        4.23      4.83 o 
   1   1  12      225.79      227.66     13.01 o 
   2   1  12       11.47       24.61      5.27 o 
   3   1  12       51.98       53.41      5.63 o 
   4   1  12       31.66       27.40     10.57 o 
   5   1  12       28.24       29.01      4.84 o 
   6   1  12        6.94       15.04      6.63 o 
   7   1  12       19.51       47.30      8.22 o 
   8   1  12       49.55       66.54     12.01 o 
  -7   2  12      357.44      329.09     21.02 o 
  -6   2  12       36.32       24.53      5.17 o 
  -5   2  12      393.36      391.36      8.96 o 
  -4   2  12      324.29      321.10      5.36 o 
  -3   2  12       76.44       78.88     11.29 o 
  -2   2  12        8.18       16.01      5.31 o 
  -1   2  12       93.55      112.23      6.33 o 
   0   2  12      295.04      281.37     14.70 o 
   1   2  12        4.04       11.59      6.37 o 
   2   2  12      433.90      424.36     18.41 o 
   3   2  12       11.30        3.50      6.32 o 
   4   2  12      183.63      178.84      9.12 o 
   5   2  12      102.52      111.06      9.38 o 
   6   2  12      267.71      264.35     42.05 o 
   7   2  12       31.27       25.96     12.78 o 
   8   2  12      188.23      168.31     12.40 o 
  -7   3  12      586.59      575.49     25.58 o 
  -6   3  12       17.14       34.60      5.93 o 
  -5   3  12       79.08      101.06      7.10 o 
  -4   3  12        4.94       10.72      8.00 o 
  -3   3  12      220.80      203.66      4.80 o 
  -2   3  12      107.11      105.26      8.11 o 
  -1   3  12       45.73       62.97      5.42 o 
   0   3  12      892.25      921.82     43.48 o 
   1   3  12      436.44      450.87     15.19 o 
   2   3  12        1.42       13.92      8.12 o 
   3   3  12       55.77       40.93     16.19 o 
   4   3  12        4.05       11.23      5.65 o 
   5   3  12      165.17      153.94      6.59 o 
   6   3  12       78.16       96.70      6.87 o 
   7   3  12       67.33       71.39      8.35 o 
   8   3  12      190.40      175.88     21.89 o 
  -7   4  12      184.31      198.32     17.45 o 
  -6   4  12       45.36       53.69     12.36 o 
  -5   4  12      514.52      503.52     21.71 o 
  -4   4  12       55.54       47.55     11.48 o 
  -3   4  12      116.43       89.47      4.96 o 
  -2   4  12       32.33       47.18      5.32 o 
  -1   4  12      821.10      796.47     29.53 o 
   0   4  12      218.64      208.16     11.77 o 
   1   4  12      673.64      692.32     29.29 o 
   2   4  12      540.34      517.60     21.83 o 
   3   4  12       34.88       41.44      7.21 o 
   4   4  12      475.80      474.03     23.90 o 
   5   4  12       47.72       52.08     15.11 o 
   6   4  12      285.55      280.31     19.18 o 
   7   4  12       52.26       53.42     11.62 o 
   8   4  12      133.59      156.81      9.17 o 
  -7   5  12      298.04      313.88     19.24 o 
  -6   5  12        3.44       14.24      9.11 o 
  -5   5  12       29.36       48.81      8.05 o 
  -4   5  12        0.10       18.59      7.71 o 
  -3   5  12      222.05      221.12     12.02 o 
  -2   5  12      200.42      175.15      9.90 o 
  -1   5  12       60.85       81.58      8.72 o 
   0   5  12       17.53       28.52      9.44 o 
   1   5  12      190.37      202.25      7.11 o 
   2   5  12        0.23       13.78      6.21 o 
   3   5  12      142.09      143.52      7.66 o 
   4   5  12      742.52      763.10     34.59 o 
   5   5  12       77.67       76.07     12.78 o 
   6   5  12       11.02        5.23      8.22 o 
   7   5  12        1.98        0.19      9.49 o 
   8   5  12      285.28      271.89      8.00 o 
  -6   6  12        0.23        3.74      5.51 o 
  -5   6  12      406.01      348.68     21.04 o 
  -4   6  12       41.93       37.78      4.68 o 
  -3   6  12        2.52       -5.47      5.47 o 
  -2   6  12      311.72      304.31     16.84 o 
  -1   6  12       72.33       73.56      8.78 o 
   0   6  12      248.05      244.40     12.18 o 
   1   6  12       45.67       52.15      4.87 o 
   2   6  12      757.71      732.27     37.97 o 
   3   6  12       23.82       22.30      5.22 o 
   4   6  12       42.85       21.38      7.80 o 
   5   6  12       24.74       28.13      6.38 o 
   6   6  12       74.77       98.94      8.49 o 
   7   6  12       15.87       -3.10     17.43 o 
   8   6  12       20.66       57.00     28.85 o 
  -6   7  12        1.69       14.20      8.50 o 
  -5   7  12       92.10       80.48      8.44 o 
  -4   7  12       78.08       66.73     11.04 o 
  -3   7  12       62.47       63.44      7.91 o 
  -2   7  12        0.98       -6.78     10.40 o 
  -1   7  12       85.96       91.77      5.00 o 
   0   7  12       35.89       43.17      6.18 o 
   1   7  12       14.43        9.52      5.13 o 
   2   7  12        1.09        7.78      5.60 o 
   3   7  12      256.26      230.17      6.99 o 
   4   7  12      307.41      315.40     15.31 o 
   5   7  12        6.13       24.65      8.91 o 
   6   7  12       14.93       11.91      8.35 o 
   7   7  12       41.45       51.19      8.90 o 
  -6   8  12       11.63       19.52      6.44 o 
  -5   8  12      136.86      135.75      5.67 o 
  -4   8  12      135.42      141.18     11.96 o 
  -3   8  12       12.30        7.38      8.05 o 
  -2   8  12      264.50      263.11      6.21 o 
  -1   8  12       12.87       15.92      5.69 o 
   0   8  12      117.13      118.55     11.05 o 
   1   8  12      191.71      198.24      7.27 o 
   2   8  12        0.24        8.60      5.74 o 
   3   8  12       21.13       31.53      7.31 o 
   4   8  12       63.08       73.58      8.08 o 
   5   8  12       24.82       25.13      6.66 o 
   6   8  12       10.88        5.23     19.56 o 
   7   8  12       13.80       17.28      9.68 o 
  -5   9  12      208.13      192.72     12.63 o 
  -4   9  12       22.03       54.77     10.29 o 
  -3   9  12      127.52      151.73     10.46 o 
  -2   9  12       83.10       90.54      5.73 o 
  -1   9  12      361.74      356.15     13.87 o 
   0   9  12      771.69      736.27     13.66 o 
   1   9  12       78.88       93.86     12.41 o 
   2   9  12       46.25       54.27      5.30 o 
   3   9  12        3.58        7.93      5.47 o 
   4   9  12       27.85       16.06      6.66 o 
   5   9  12       22.27       -1.75     11.62 o 
   6   9  12        3.24       19.75      8.49 o 
   7   9  12       40.71       53.70      9.31 o 
  -4  10  12       86.13       91.18     10.28 o 
  -3  10  12       61.88       64.15      5.41 o 
  -2  10  12       59.08       58.37      8.11 o 
  -1  10  12       58.85       66.02      4.76 o 
   0  10  12      408.73      418.45     18.46 o 
   1  10  12      313.58      319.60     12.08 o 
   2  10  12       18.46       32.25     13.39 o 
   3  10  12        3.43        8.04      5.52 o 
   4  10  12      470.80      437.62     19.36 o 
   5  10  12        5.22       13.76     11.62 o 
   6  10  12      184.46      183.70     16.08 o 
  -4  11  12       28.84       38.92      5.92 o 
  -3  11  12       38.43       53.27      5.44 o 
  -2  11  12       24.99       29.05     12.80 o 
  -1  11  12      148.87      149.55      7.49 o 
   0  11  12      136.22      118.33      6.44 o 
   1  11  12       51.19       72.93     11.94 o 
   2  11  12       35.12       48.91     10.68 o 
   3  11  12       99.05      100.59      5.87 o 
   4  11  12       15.30       22.18      7.39 o 
   5  11  12       21.18       12.39      9.68 o 
  -3  12  12       14.44       24.17     13.02 o 
  -2  12  12       52.11       64.06      5.61 o 
  -1  12  12        0.01       -0.48      6.26 o 
   0  12  12      113.40      106.50      6.24 o 
   1  12  12        2.36       -0.81      6.05 o 
   2  12  12       26.27       22.65      6.05 o 
   3  12  12       11.17       10.24      5.87 o 
   4  12  12      176.10      180.91      6.80 o 
  -1  13  12       25.54       23.70      5.81 o 
   0  13  12        9.22       20.08      6.43 o 
   1  13  12       22.78       23.86      5.74 o 
   2  13  12      170.04      169.10     10.74 o 
   3  13  12        8.86        7.51      6.89 o 
  -2 -11  13       56.22       69.89      8.39 o 
  -1 -11  13        7.79       10.50      7.04 o 
   0 -11  13      259.12      275.59     19.54 o 
   1 -11  13       23.47       34.81      7.60 o 
  -4 -10  13      202.13      200.75     11.80 o 
  -3 -10  13      164.51      172.19      7.08 o 
  -2 -10  13       47.84       54.73      6.50 o 
  -1 -10  13       69.50       77.85     11.29 o 
   0 -10  13      206.37      209.37      9.60 o 
   1 -10  13       80.75      103.71      7.30 o 
   2 -10  13       72.54      103.27      6.54 o 
   3 -10  13       78.78       87.46      9.06 o 
  -4  -9  13       47.03       39.82      7.12 o 
  -3  -9  13        1.87        3.04      6.31 o 
  -2  -9  13        4.00       -6.01      6.01 o 
  -1  -9  13        1.32        0.50      9.92 o 
   0  -9  13      276.22      260.96      8.46 o 
   1  -9  13        1.52       -2.11      6.85 o 
   2  -9  13      159.35      185.49      7.23 o 
   3  -9  13        0.02       -3.96     11.70 o 
   4  -9  13       23.82       38.01      6.39 o 
  -5  -8  13        0.12       -2.79      8.14 o 
  -4  -8  13      237.05      252.99     11.01 o 
  -3  -8  13       36.39       31.26      7.83 o 
  -2  -8  13        6.56       10.86      6.38 o 
  -1  -8  13        3.71       -0.18      5.71 o 
   0  -8  13       84.07       79.82      5.71 o 
   1  -8  13        0.07        6.09      8.78 o 
   2  -8  13       30.56       22.29      5.93 o 
   3  -8  13        2.43       11.83      7.80 o 
   4  -8  13      169.96      198.11      7.53 o 
  -6  -7  13       13.30        2.65      7.98 o 
  -5  -7  13        1.98       14.28      6.99 o 
  -4  -7  13      316.53      296.30     10.80 o 
  -3  -7  13       23.26       28.32      5.69 o 
  -2  -7  13      385.42      404.80     19.47 o 
  -1  -7  13       53.00       62.59      5.71 o 
   0  -7  13      146.04      128.57     12.40 o 
   1  -7  13       50.64       50.35      6.04 o 
   2  -7  13       11.51        4.00     10.84 o 
   3  -7  13        0.01        6.23      6.99 o 
   4  -7  13        9.93       12.85      5.44 o 
   5  -7  13       25.08       57.59      8.90 o 
  -6  -6  13       26.59       41.29      8.50 o 
  -5  -6  13      191.98      181.50     10.74 o 
  -4  -6  13      278.92      274.96      6.09 o 
  -3  -6  13       63.13       64.48      6.28 o 
  -2  -6  13       81.09       89.93      7.66 o 
  -1  -6  13      108.59      102.06      5.18 o 
   0  -6  13        0.19        3.15      5.03 o 
   1  -6  13        1.84        5.70      5.65 o 
   2  -6  13      482.20      495.32     21.77 o 
   3  -6  13        5.79       16.25      6.82 o 
   4  -6  13      112.25      127.65      5.48 o 
   5  -6  13       34.99       41.13      9.88 o 
   6  -6  13       25.49       38.63     17.32 o 
  -6  -5  13      106.15      105.00      6.27 o 
  -5  -5  13        0.48        1.05      5.09 o 
  -4  -5  13        0.43        7.01      8.16 o 
  -3  -5  13       31.88       49.72      8.93 o 
  -2  -5  13      415.45      396.58     18.24 o 
  -1  -5  13       83.82       85.26      6.93 o 
   0  -5  13      283.06      289.07     15.12 o 
   1  -5  13        9.15       20.77      5.61 o 
   2  -5  13       45.44       45.53      5.76 o 
   3  -5  13        4.23       10.28      7.83 o 
   4  -5  13      236.25      241.12     15.14 o 
   5  -5  13        1.78        7.37      5.38 o 
   6  -5  13      147.11      155.52      6.43 o 
  -7  -4  13        8.53       16.33      6.27 o 
  -6  -4  13       66.40       75.17      6.74 o 
  -5  -4  13        0.31       -0.37      5.17 o 
  -4  -4  13      501.84      482.76      9.96 o 
  -3  -4  13      319.72      342.24      8.72 o 
  -2  -4  13       97.52      105.95      7.83 o 
  -1  -4  13       48.88       58.28      4.94 o 
   0  -4  13        5.65       22.23      5.52 o 
   1  -4  13      138.17      126.72      7.99 o 
   2  -4  13      496.94      513.20     19.08 o 
   3  -4  13       36.59       38.96      9.27 o 
   4  -4  13       11.15        6.57      5.17 o 
   5  -4  13       25.76       29.27      5.85 o 
   6  -4  13       23.32       30.09      5.54 o 
  -7  -3  13       39.28       52.16      8.28 o 
  -6  -3  13        6.54        4.38      5.38 o 
  -5  -3  13      109.42      100.85      5.81 o 
  -4  -3  13       13.56       19.61      5.88 o 
  -3  -3  13        6.05       21.63      5.61 o 
  -2  -3  13       19.52       20.54      7.83 o 
  -1  -3  13       21.00       14.37     10.13 o 
   0  -3  13      562.19      533.39     11.25 o 
   1  -3  13      413.05      402.67     15.11 o 
   2  -3  13       30.72       11.74      6.33 o 
   3  -3  13       14.96       13.02      6.33 o 
   4  -3  13       67.05       68.33      5.26 o 
   5  -3  13        1.77       12.46      8.55 o 
   6  -3  13      110.91       97.69     10.53 o 
   7  -3  13      139.53      148.70      8.07 o 
  -7  -2  13        7.55        5.83     12.78 o 
  -6  -2  13      214.48      212.34      9.32 o 
  -5  -2  13       48.84       62.49      7.04 o 
  -4  -2  13      257.74      262.82     18.51 o 
  -3  -2  13      414.83      387.40     12.20 o 
  -2  -2  13       62.10       51.59      5.57 o 
  -1  -2  13      264.35      258.43      5.81 o 
   0  -2  13      136.31      130.98      6.10 o 
   1  -2  13      342.79      320.99     12.25 o 
   2  -2  13       75.21       78.40      6.43 o 
   3  -2  13       41.87       40.49      6.82 o 
   4  -2  13        0.72        8.43      5.79 o 
   5  -2  13       92.05       84.23      7.32 o 
   6  -2  13        0.30        1.49      5.48 o 
   7  -2  13        5.40       13.61      5.89 o 
  -7  -1  13       24.81       33.97      5.24 o 
  -6  -1  13      105.96      105.75      9.58 o 
  -5  -1  13      198.62      200.07      7.35 o 
  -4  -1  13      182.38      186.74      7.15 o 
  -3  -1  13      143.09      149.77     11.02 o 
  -2  -1  13      759.73      770.01     30.13 o 
  -1  -1  13      103.74      115.69      8.11 o 
   0  -1  13      419.98      426.07      8.23 o 
   1  -1  13      569.84      583.18     20.97 o 
   2  -1  13      311.41      303.92      7.55 o 
   3  -1  13        8.13       23.21      5.56 o 
   4  -1  13        9.32        7.30      5.79 o 
   5  -1  13        5.31       13.73      6.08 o 
   6  -1  13      120.10      119.38     16.27 o 
   7  -1  13       19.92       18.91      7.53 o 
  -7   0  13       23.64       31.90      6.24 o 
  -6   0  13       82.07       83.32      6.09 o 
  -5   0  13       80.64       70.62      5.78 o 
  -4   0  13        7.66        3.37      6.56 o 
  -3   0  13       31.11       31.54      5.53 o 
  -2   0  13       17.79       14.10      6.76 o 
  -1   0  13      380.28      366.99     13.32 o 
   0   0  13      469.06      471.06     12.39 o 
   1   0  13      319.26      294.29     12.22 o 
   2   0  13     1189.91     1149.07     18.11 o 
   3   0  13      270.32      265.83     15.28 o 
   4   0  13       44.37       35.90      4.68 o 
   5   0  13      247.74      234.90     44.52 o 
   6   0  13        0.36       -7.93      7.93 o 
   7   0  13        0.85        2.80      8.19 o 
  -7   1  13       20.73       20.36      7.89 o 
  -6   1  13        1.21       13.12      6.77 o 
  -5   1  13        3.67       -0.58      7.88 o 
  -4   1  13      356.31      358.15      7.08 o 
  -3   1  13        4.38       12.91      6.26 o 
  -2   1  13      325.32      333.07      6.29 o 
  -1   1  13       19.99       13.50      4.90 o 
   0   1  13      701.54      718.27     14.70 o 
   1   1  13       53.83       54.41      9.36 o 
   2   1  13       80.59       92.35      7.20 o 
   3   1  13      195.45      193.82     10.94 o 
   4   1  13      387.37      386.68     71.00 o 
   5   1  13       16.17        6.56      5.65 o 
   6   1  13       17.70       23.26      5.94 o 
   7   1  13       14.44       27.31     10.07 o 
  -7   2  13        4.17       13.40      7.23 o 
  -6   2  13      202.60      214.17      7.22 o 
  -5   2  13       10.13       10.29      5.66 o 
  -4   2  13       55.34       62.10     14.14 o 
  -3   2  13        1.46       14.01      4.46 o 
  -2   2  13       91.01       91.59      6.49 o 
  -1   2  13     1764.39     1681.07     52.46 o 
   0   2  13       54.61       77.55      7.96 o 
   1   2  13      127.66      110.02      8.00 o 
   2   2  13      510.04      500.59      6.72 o 
   3   2  13       11.93       18.30      6.48 o 
   4   2  13      125.68      124.64      5.57 o 
   5   2  13      274.74      290.98      8.21 o 
   6   2  13        4.63       17.62     15.69 o 
   7   2  13      133.21      168.87     28.09 o 
  -7   3  13        0.05        8.42      5.68 o 
  -6   3  13      134.06      112.50      4.69 o 
  -5   3  13      100.82       93.00      5.53 o 
  -4   3  13      128.54      128.00      6.93 o 
  -3   3  13       23.27       17.16      4.90 o 
  -2   3  13      274.03      273.32     17.23 o 
  -1   3  13      228.24      270.73     16.11 o 
   0   3  13       48.70       66.38     14.14 o 
   1   3  13        5.05       -4.53      6.58 o 
   2   3  13      142.07      135.13      6.87 o 
   3   3  13      103.88       98.71     23.48 o 
   4   3  13       56.64       54.61      6.20 o 
   5   3  13        0.42       12.01     13.25 o 
   6   3  13      138.78      132.47      8.48 o 
   7   3  13      135.41      148.90      9.04 o 
  -6   4  13      181.12      169.68      9.56 o 
  -5   4  13      120.02      115.53      5.95 o 
  -4   4  13        0.11        7.76     10.23 o 
  -3   4  13        5.55       10.70      8.27 o 
  -2   4  13      456.64      451.65     12.94 o 
  -1   4  13      258.03      258.01      9.17 o 
   0   4  13      193.43      200.46      8.92 o 
   1   4  13      437.88      449.90     26.36 o 
   2   4  13       11.49       11.07      5.37 o 
   3   4  13       25.08       22.58      9.11 o 
   4   4  13      288.93      273.70     10.29 o 
   5   4  13      765.38      783.82     53.15 o 
   6   4  13       37.94       43.06     15.88 o 
   7   4  13       62.37       57.65      9.04 o 
  -6   5  13       11.91       15.89     11.40 o 
  -5   5  13      105.48      110.61      6.37 o 
  -4   5  13      125.77      106.95      7.04 o 
  -3   5  13       33.05       32.42      7.68 o 
  -2   5  13       13.29       22.11      5.47 o 
  -1   5  13      124.89      113.79      7.02 o 
   0   5  13       48.94       54.99      7.58 o 
   1   5  13      551.21      527.22     19.99 o 
   2   5  13       96.88      104.44     11.18 o 
   3   5  13        3.96        1.11      7.28 o 
   4   5  13       12.01       15.29      6.57 o 
   5   5  13       11.87       24.17      8.08 o 
   6   5  13      427.42      431.35     41.67 o 
   7   5  13      454.74      480.39     28.30 o 
  -6   6  13      399.46      396.31     13.70 o 
  -5   6  13       11.52       11.41      9.89 o 
  -4   6  13       12.38       32.39      6.81 o 
  -3   6  13       63.44       76.50      6.99 o 
  -2   6  13      194.22      191.16     16.27 o 
  -1   6  13       39.79       45.75      4.90 o 
   0   6  13      382.58      355.79     18.81 o 
   1   6  13      143.88      154.34      6.15 o 
   2   6  13      111.94      120.86     11.07 o 
   3   6  13        1.64       -4.18      6.91 o 
   4   6  13       55.41       49.57      6.12 o 
   5   6  13      179.17      201.22     17.05 o 
   6   6  13       30.98       25.70      8.48 o 
   7   6  13      106.47      109.74     19.56 o 
  -5   7  13       26.73       40.17      5.11 o 
  -4   7  13        0.07       -2.89      5.70 o 
  -3   7  13       49.10       47.36      5.76 o 
  -2   7  13      104.50      112.94      6.82 o 
  -1   7  13      102.39      107.44     10.06 o 
   0   7  13       24.92       26.48      5.87 o 
   1   7  13       31.94       36.05      5.25 o 
   2   7  13      348.59      347.97     20.76 o 
   3   7  13        5.63        0.61      6.08 o 
   4   7  13        5.38       -7.87      7.87 o 
   5   7  13        0.34        6.32      8.08 o 
   6   7  13       79.92       73.11      8.13 o 
   7   7  13      443.77      411.66     56.98 o 
  -5   8  13       72.62       72.87      9.35 o 
  -4   8  13      192.56      199.99     12.84 o 
  -3   8  13      349.89      347.94     12.79 o 
  -2   8  13       70.88       65.17      5.18 o 
  -1   8  13      406.86      399.18     20.42 o 
   0   8  13       99.04       98.18      5.96 o 
   1   8  13       38.19       51.31      5.61 o 
   2   8  13       40.54       30.86      5.22 o 
   3   8  13      130.98      148.24      8.46 o 
   4   8  13      338.00      361.37     63.76 o 
   5   8  13       99.27      104.46     34.48 o 
   6   8  13       25.48        7.17     25.76 o 
  -4   9  13       14.74        7.37      5.04 o 
  -3   9  13       21.98       33.94      6.30 o 
  -2   9  13      202.92      207.57     10.63 o 
  -1   9  13      256.96      253.78     10.24 o 
   0   9  13        0.87        6.57      6.99 o 
   1   9  13      370.83      365.02     12.31 o 
   2   9  13      139.28      133.82      5.55 o 
   3   9  13      232.63      234.88      7.94 o 
   4   9  13       85.04       73.38     14.91 o 
   5   9  13        5.73       18.77      7.15 o 
   6   9  13        0.00       -1.74      9.04 o 
  -3  10  13      167.58      173.67     20.19 o 
  -2  10  13        0.18       -6.13      7.21 o 
  -1  10  13       20.43       29.04      8.27 o 
   0  10  13      640.36      617.42     23.96 o 
   1  10  13       13.59       20.65      5.04 o 
   2  10  13      326.28      306.54      8.17 o 
   3  10  13      157.06      148.98      5.37 o 
   4  10  13      139.74      153.07     25.18 o 
   5  10  13       57.04       67.01     33.70 o 
  -3  11  13       73.31       93.56      5.98 o 
  -2  11  13       61.34       76.28      6.34 o 
  -1  11  13      305.24      310.79      6.66 o 
   0  11  13       38.73       66.98     17.16 o 
   1  11  13       50.26       56.20      7.27 o 
   2  11  13       10.05        7.89      9.39 o 
   3  11  13       35.59       51.40      6.78 o 
   4  11  13       18.05       -3.38      7.98 o 
  -1  12  13       70.16       74.74     11.77 o 
   0  12  13      146.39      162.93      7.28 o 
   1  12  13       46.12       57.60      5.81 o 
   2  12  13       16.16       44.15      7.71 o 
   3  12  13       33.87       25.20      6.10 o 
  -2 -10  14        6.71       24.83      7.67 o 
  -1 -10  14      145.44      145.14      8.95 o 
   0 -10  14        4.96        8.57      9.94 o 
   1 -10  14       48.51       86.54     22.59 o 
  -3  -9  14       13.85        6.66     13.04 o 
  -2  -9  14       92.68       84.92     12.44 o 
  -1  -9  14        0.38       -9.89     11.27 o 
   0  -9  14        2.82       10.25      7.23 o 
   1  -9  14       13.70        1.65     10.56 o 
   2  -9  14        0.55       21.99     14.95 o 
  -4  -8  14       48.80       55.52      6.71 o 
  -3  -8  14       27.69       31.43      5.79 o 
  -2  -8  14       34.72       23.65      6.48 o 
  -1  -8  14      110.42      123.16      5.77 o 
   0  -8  14        0.02        8.61      6.05 o 
   1  -8  14       36.08       42.35      6.05 o 
   2  -8  14       34.76       47.04      7.60 o 
   3  -8  14      120.82      140.25      6.71 o 
  -5  -7  14        0.02       -6.20      6.20 o 
  -4  -7  14        0.35        8.44      8.42 o 
  -3  -7  14       71.93       84.04      6.65 o 
  -2  -7  14        4.27       -3.46     11.02 o 
  -1  -7  14        5.59        9.10      5.81 o 
   0  -7  14       85.21      102.70      9.34 o 
   1  -7  14      142.58      133.58      9.06 o 
   2  -7  14      107.17      134.28      5.69 o 
   3  -7  14      168.93      184.42     17.50 o 
   4  -7  14        0.09        7.67      8.14 o 
  -5  -6  14      200.22      179.44      7.24 o 
  -4  -6  14        9.95       16.53      6.32 o 
  -3  -6  14        7.70        9.90      7.88 o 
  -2  -6  14        7.65        7.61      6.04 o 
  -1  -6  14      150.98      139.81      5.95 o 
   0  -6  14       69.51       77.96      9.28 o 
   1  -6  14       85.61      108.40      5.27 o 
   2  -6  14       42.33       46.23      5.86 o 
   3  -6  14      128.24      138.36      6.60 o 
   4  -6  14        0.96       17.54     11.80 o 
   5  -6  14        1.00        9.53     12.58 o 
  -5  -5  14        1.86       15.07      8.65 o 
  -4  -5  14       19.82       30.98      6.32 o 
  -3  -5  14      346.86      343.36     12.98 o 
  -2  -5  14       66.78       69.23      5.86 o 
  -1  -5  14      126.65      133.04      7.27 o 
   0  -5  14       21.95       23.21      6.82 o 
   1  -5  14      109.86       98.95      5.86 o 
   2  -5  14      182.39      190.81      9.79 o 
   3  -5  14      121.27      116.19      5.47 o 
   4  -5  14        3.38       13.21     10.60 o 
   5  -5  14       48.44       76.77      6.57 o 
  -6  -4  14        2.41        7.65      6.61 o 
  -5  -4  14      190.19      190.27      7.38 o 
  -4  -4  14        1.03       -4.88      4.88 o 
  -3  -4  14       57.72       47.06      7.77 o 
  -2  -4  14      190.85      189.49      7.61 o 
  -1  -4  14      571.29      557.16     18.92 o 
   0  -4  14       43.85       57.75      6.49 o 
   1  -4  14      268.90      280.17     15.49 o 
   2  -4  14      370.98      384.76     19.97 o 
   3  -4  14       84.92       97.89      6.05 o 
   4  -4  14       40.26       50.05      7.91 o 
   5  -4  14        4.70        9.25      5.54 o 
   6  -4  14        0.23        0.15      8.65 o 
  -6  -3  14       43.88       51.92      9.28 o 
  -5  -3  14      204.04      201.60     11.11 o 
  -4  -3  14       17.66       28.14      6.45 o 
  -3  -3  14       51.08       63.67      5.76 o 
  -2  -3  14      288.44      280.48      6.51 o 
  -1  -3  14       12.58       19.70      7.64 o 
   0  -3  14       61.28       57.89      9.61 o 
   1  -3  14      153.69      143.33      8.72 o 
   2  -3  14        7.41       10.91      7.20 o 
   3  -3  14      212.49      204.31      7.28 o 
   4  -3  14       32.07       42.93      5.86 o 
   5  -3  14       72.08       82.77      6.10 o 
   6  -3  14       85.49       91.75      6.69 o 
  -6  -2  14       14.83       15.10      9.04 o 
  -5  -2  14      542.78      527.26     23.58 o 
  -4  -2  14        5.76       19.92      7.54 o 
  -3  -2  14       13.62       23.99      5.71 o 
  -2  -2  14       18.71       34.47      5.62 o 
  -1  -2  14     1074.69     1074.96     40.74 o 
   0  -2  14       19.92       15.20      5.57 o 
   1  -2  14      586.43      614.55     16.08 o 
   2  -2  14       20.77       31.23      6.54 o 
   3  -2  14       14.36       25.18      5.93 o 
   4  -2  14        0.18       -3.82      6.48 o 
   5  -2  14      118.79      114.92      6.32 o 
   6  -2  14        4.21        7.84     12.24 o 
  -6  -1  14        7.32       17.62     11.81 o 
  -5  -1  14       39.23       41.56      6.93 o 
  -4  -1  14        1.84       -4.41      9.89 o 
  -3  -1  14      342.30      339.69     17.85 o 
  -2  -1  14       79.26       78.31      9.80 o 
  -1  -1  14      403.25      393.58     14.88 o 
   0  -1  14        4.39       -0.27      4.94 o 
   1  -1  14       41.11       51.03      8.19 o 
   2  -1  14      172.71      176.31      5.81 o 
   3  -1  14      342.48      360.30      6.15 o 
   4  -1  14        0.72        0.74      5.14 o 
   5  -1  14        8.76        0.49      7.49 o 
   6  -1  14      101.69      104.36      7.09 o 
  -6   0  14      253.82      228.03      7.27 o 
  -5   0  14      354.04      370.12     15.08 o 
  -4   0  14       19.22       25.74      6.62 o 
  -3   0  14       96.05       93.91      6.21 o 
  -2   0  14       13.81       19.83      7.38 o 
  -1   0  14      254.01      253.71      8.95 o 
   0   0  14      303.31      298.36     10.29 o 
   1   0  14      744.00      694.79     25.45 o 
   2   0  14       36.31       43.58      7.04 o 
   3   0  14        8.63       10.19      4.71 o 
   4   0  14        0.71       -3.49      6.18 o 
   5   0  14      327.62      330.87     58.03 o 
   6   0  14        1.40       14.99      5.98 o 
   7   0  14       28.58       30.43      6.45 o 
  -6   1  14        9.97       16.97     11.18 o 
  -5   1  14       26.99       25.95      5.54 o 
  -4   1  14       14.73       13.80      5.78 o 
  -3   1  14      326.11      337.96     11.51 o 
  -2   1  14       67.87       78.21      5.57 o 
  -1   1  14        6.29        8.64      5.57 o 
   0   1  14       23.02       37.28      7.10 o 
   1   1  14       19.89       18.44      5.58 o 
   2   1  14       17.95       33.33      7.99 o 
   3   1  14      112.24      117.17      9.73 o 
   4   1  14       16.37       34.87      7.83 o 
   5   1  14       56.57       58.48      5.59 o 
   6   1  14      109.23      108.54      8.44 o 
   7   1  14        1.45        8.89     13.75 o 
  -6   2  14       21.45       37.04      6.24 o 
  -5   2  14       73.41      103.81      5.45 o 
  -4   2  14       29.88       46.57      9.98 o 
  -3   2  14      386.17      379.87     27.02 o 
  -2   2  14        5.23       19.17      5.02 o 
  -1   2  14      483.35      474.81     25.54 o 
   0   2  14      304.47      302.86     38.95 o 
   1   2  14        1.54        8.83      8.66 o 
   2   2  14     1036.01     1058.45     31.27 o 
   3   2  14        6.89       12.55      9.95 o 
   4   2  14       50.61       60.05      8.03 o 
   5   2  14       33.84       52.22      7.65 o 
   6   2  14      114.17      152.99     33.90 o 
   7   2  14      120.35      123.76      7.60 o 
  -6   3  14        6.72       13.43     13.77 o 
  -5   3  14      204.41      233.92     11.41 o 
  -4   3  14       76.30       84.53      7.57 o 
  -3   3  14       55.70       84.05      7.83 o 
  -2   3  14        0.52        9.67      6.93 o 
  -1   3  14       34.45       46.83      5.57 o 
   0   3  14       75.68       98.49     13.36 o 
   1   3  14       17.41       17.77     12.95 o 
   2   3  14        7.62       23.48      9.19 o 
   3   3  14       93.66      106.63      9.29 o 
   4   3  14       33.97       14.37      8.72 o 
   5   3  14       77.08       71.59      7.16 o 
   6   3  14      112.63      111.53     12.78 o 
   7   3  14       14.34        2.88      9.17 o 
  -6   4  14       13.07        2.59      6.37 o 
  -5   4  14       53.68       49.88     10.12 o 
  -4   4  14       48.43       23.70     12.52 o 
  -3   4  14        2.79       -0.06      9.56 o 
  -2   4  14        2.38       10.40      8.50 o 
  -1   4  14       47.61       55.91      5.00 o 
   0   4  14      431.42      399.34     19.10 o 
   1   4  14        0.05        9.37     10.64 o 
   2   4  14        0.18       14.36     10.45 o 
   3   4  14       44.86       59.81     21.79 o 
   4   4  14        8.34       10.64      6.28 o 
   5   4  14       10.32       21.86     13.36 o 
   6   4  14      322.06      345.76     27.71 o 
   7   4  14      118.03      111.40      9.31 o 
  -5   5  14       62.72       82.46      6.24 o 
  -4   5  14        0.93        6.22      5.31 o 
  -3   5  14      324.50      326.80      7.72 o 
  -2   5  14      251.88      240.33     10.57 o 
  -1   5  14       80.04       70.90      8.61 o 
   0   5  14      148.61      132.35      5.92 o 
   1   5  14      113.60      103.49      8.33 o 
   2   5  14       79.98       85.20      6.21 o 
   3   5  14        5.37       12.66      7.16 o 
   4   5  14       61.91       55.62      5.97 o 
   5   5  14       25.17       20.50      6.73 o 
   6   5  14      175.68      205.13     26.54 o 
  -5   6  14      129.84      128.65     11.85 o 
  -4   6  14        0.52        2.71      6.00 o 
  -3   6  14      274.79      260.04      8.38 o 
  -2   6  14       34.85       37.09      5.76 o 
  -1   6  14      212.58      229.78     10.79 o 
   0   6  14        0.60        8.59      8.23 o 
   1   6  14      144.60      133.00     16.33 o 
   2   6  14      131.15      162.09     10.61 o 
   3   6  14       53.08       48.47      6.25 o 
   4   6  14      158.65      174.59     11.09 o 
   5   6  14       90.79      105.39     11.23 o 
   6   6  14      222.87      238.51     28.87 o 
  -4   7  14        5.01        9.83      5.38 o 
  -3   7  14      143.05      138.24      9.11 o 
  -2   7  14      106.92      125.40     11.85 o 
  -1   7  14       17.26       25.18      6.65 o 
   0   7  14      290.81      292.99     16.17 o 
   1   7  14        0.11       13.23      6.22 o 
   2   7  14      115.72      117.05      6.88 o 
   3   7  14      638.78      614.96     18.75 o 
   4   7  14       34.77       39.92      6.27 o 
   5   7  14       30.32        4.45      9.88 o 
   6   7  14      283.48      264.31     22.28 o 
  -4   8  14       55.47       55.50      6.65 o 
  -3   8  14       22.25        7.00      6.76 o 
  -2   8  14       60.48       59.10      5.41 o 
  -1   8  14      570.84      581.98     31.15 o 
   0   8  14       53.45       57.91      5.81 o 
   1   8  14       68.19       70.36      9.56 o 
   2   8  14       48.51       46.85      5.46 o 
   3   8  14       50.35       63.32      7.66 o 
   4   8  14       19.11       34.59      6.95 o 
   5   8  14        0.50       -7.21      7.31 o 
  -3   9  14      137.00      122.93      6.73 o 
  -2   9  14      243.26      252.41     12.81 o 
  -1   9  14       10.47       16.57     21.80 o 
   0   9  14        0.84       10.85      5.86 o 
   1   9  14       29.77       34.32      7.04 o 
   2   9  14        0.36       10.47      5.73 o 
   3   9  14      171.51      168.13     13.53 o 
   4   9  14       23.43       56.30     17.43 o 
   5   9  14       22.99       50.35      9.68 o 
  -2  10  14       17.39       21.32      5.65 o 
  -1  10  14       88.70       80.36      6.11 o 
   0  10  14        0.06       -3.44      4.94 o 
   1  10  14       19.36       20.75      4.96 o 
   2  10  14       44.96       45.55      5.99 o 
   3  10  14       50.98       58.88      6.82 o 
   4  10  14       61.96       54.95      9.17 o 
  -1  11  14       31.56       31.43     13.52 o 
   0  11  14       31.25       38.28      6.34 o 
   1  11  14       74.11       89.26      6.43 o 
   2  11  14        4.01        6.25      5.87 o 
   3  11  14        7.80       15.26      7.04 o 
  -2  -8  15      223.40      225.72     17.62 o 
  -1  -8  15       25.32       30.76      7.60 o 
   0  -8  15      109.31      111.71      5.72 o 
   1  -8  15       86.98       84.34      7.55 o 
   2  -8  15      236.31      227.29     10.07 o 
  -3  -7  15       41.17       53.25      6.06 o 
  -2  -7  15        2.66        3.15      6.19 o 
  -1  -7  15      105.34      106.82     11.72 o 
   0  -7  15       18.28       13.27      4.91 o 
   1  -7  15       19.81       23.01      6.26 o 
   2  -7  15       33.93       50.31      8.05 o 
   3  -7  15        3.75       15.10      5.85 o 
  -4  -6  15       32.77       36.43      6.10 o 
  -3  -6  15       48.33       64.48     10.01 o 
  -2  -6  15        6.95       20.43      6.71 o 
  -1  -6  15       15.38       16.47      6.54 o 
   0  -6  15        6.96        1.34      7.05 o 
   1  -6  15       11.20       15.39      6.05 o 
   2  -6  15       65.26       70.72      6.24 o 
   3  -6  15       18.45       38.62      6.24 o 
   4  -6  15        2.20        3.24     14.21 o 
  -4  -5  15      187.17      187.65      6.48 o 
  -3  -5  15       45.74       54.33      6.23 o 
  -2  -5  15       64.95       74.55      7.04 o 
  -1  -5  15        3.10       11.85      5.21 o 
   0  -5  15       78.43       85.23      7.66 o 
   1  -5  15      231.49      230.56      6.26 o 
   2  -5  15       35.04       41.38      6.05 o 
   3  -5  15       38.31       33.66     12.06 o 
   4  -5  15      222.26      217.33      7.60 o 
  -5  -4  15       17.43       28.15      6.99 o 
  -4  -4  15        6.17       12.93      6.46 o 
  -3  -4  15        0.84        2.85      4.81 o 
  -2  -4  15      243.25      266.94      8.05 o 
  -1  -4  15        4.95        3.60      5.86 o 
   0  -4  15       98.62       98.55      7.21 o 
   1  -4  15        2.32       16.40      5.10 o 
   2  -4  15        0.64       17.39      5.31 o 
   3  -4  15       68.01       70.44      6.93 o 
   4  -4  15       23.97       28.30      5.51 o 
   5  -4  15       39.95       44.15      6.29 o 
  -5  -3  15       27.59       29.20      5.56 o 
  -4  -3  15      229.63      233.61      7.16 o 
  -3  -3  15        4.23       17.09      7.09 o 
  -2  -3  15      208.38      195.26     13.36 o 
  -1  -3  15      189.37      175.48      5.51 o 
   0  -3  15        6.84       20.25      6.60 o 
   1  -3  15        1.91        1.53      5.66 o 
   2  -3  15      168.78      168.76      9.92 o 
   3  -3  15      103.25      124.83      6.33 o 
   4  -3  15      177.59      165.16      9.34 o 
   5  -3  15       61.21       75.30      8.05 o 
  -5  -2  15       32.40       34.19      6.55 o 
  -4  -2  15      118.93      122.94      7.22 o 
  -3  -2  15       24.82       38.65      6.78 o 
  -2  -2  15      695.31      679.04     16.89 o 
  -1  -2  15      183.42      172.57      4.92 o 
   0  -2  15      557.25      552.63     17.85 o 
   1  -2  15       12.01        5.47     11.57 o 
   2  -2  15        0.04       11.17      7.29 o 
   3  -2  15      356.82      370.94     22.22 o 
   4  -2  15      100.68      104.31      6.49 o 
   5  -2  15        5.32        4.38     10.12 o 
  -5  -1  15      115.93      130.77      9.17 o 
  -4  -1  15      360.85      373.19     12.98 o 
  -3  -1  15       23.15       37.69     17.32 o 
  -2  -1  15       95.08      101.95      7.94 o 
  -1  -1  15       44.65       47.89      6.21 o 
   0  -1  15      143.97      152.44     11.80 o 
   1  -1  15       82.16       89.98      6.71 o 
   2  -1  15      603.33      622.09     19.31 o 
   3  -1  15       16.07       11.53      4.78 o 
   4  -1  15      300.76      281.48     10.65 o 
   5  -1  15        8.64       23.23      7.82 o 
   6  -1  15        6.35        8.08      6.94 o 
  -5   0  15       95.97       90.78     17.24 o 
  -4   0  15       16.65       20.43     10.02 o 
  -3   0  15       13.73       27.40      9.95 o 
  -2   0  15      102.37      113.11      5.59 o 
  -1   0  15        6.11        7.71      5.00 o 
   0   0  15      270.30      264.39      6.10 o 
   1   0  15      342.59      343.92     27.28 o 
   2   0  15        0.21        1.98      5.07 o 
   3   0  15        3.28       -5.49      8.53 o 
   4   0  15      326.56      338.88      9.01 o 
   5   0  15       58.63       82.51     18.79 o 
   6   0  15      109.11      121.55     17.36 o 
  -5   1  15        0.20        3.52      6.29 o 
  -4   1  15        9.02       19.03      8.51 o 
  -3   1  15       78.67       83.25     10.31 o 
  -2   1  15       41.30       58.88      6.67 o 
  -1   1  15        4.84        4.59      6.37 o 
   0   1  15      130.53      133.18      5.38 o 
   1   1  15      394.67      360.46     13.07 o 
   2   1  15        7.54       17.39      7.55 o 
   3   1  15       15.15       13.33      5.75 o 
   4   1  15      119.13      135.10     10.12 o 
   5   1  15        0.20       15.19      7.18 o 
   6   1  15      103.29      118.04      8.13 o 
  -5   2  15      240.45      224.98      5.48 o 
  -4   2  15       29.89       56.56      7.22 o 
  -3   2  15       52.78       67.01      5.90 o 
  -2   2  15      684.71      657.78      9.68 o 
  -1   2  15        4.17       14.93      5.68 o 
   0   2  15      439.23      434.49     44.58 o 
   1   2  15      570.04      618.78     37.17 o 
   2   2  15        2.11        0.30      5.78 o 
   3   2  15      164.85      172.97      9.26 o 
   4   2  15       97.69       96.50     28.93 o 
   5   2  15        1.52        3.61      5.69 o 
   6   2  15      159.83      147.41      9.04 o 
  -5   3  15        1.43       -5.68      5.68 o 
  -4   3  15      107.32      111.28      6.57 o 
  -3   3  15       33.05       21.77      5.21 o 
  -2   3  15       85.54       84.80      7.66 o 
  -1   3  15      197.89      183.89      6.95 o 
   0   3  15        0.25       12.52      6.56 o 
   1   3  15       14.33       10.02      5.04 o 
   2   3  15      254.46      245.05     13.09 o 
   3   3  15        0.28       -7.77      7.77 o 
   4   3  15      141.86      140.83     13.70 o 
   5   3  15       47.78       60.10      7.39 o 
   6   3  15       80.82       85.53     19.37 o 
  -5   4  15        2.75        9.14      6.34 o 
  -4   4  15       90.13       90.41      6.24 o 
  -3   4  15       94.25       93.53      5.90 o 
  -2   4  15      172.30      167.69      6.05 o 
  -1   4  15       16.17       28.17      5.71 o 
   0   4  15       70.64       66.28      6.63 o 
   1   4  15       64.51       76.79      6.29 o 
   2   4  15       23.99       30.39      5.81 o 
   3   4  15      145.36      133.23     24.72 o 
   4   4  15       63.96       65.53      5.65 o 
   5   4  15       39.51       67.30     12.01 o 
   6   4  15      155.95      175.75     11.43 o 
  -4   5  15      182.35      180.44      8.95 o 
  -3   5  15        0.33       -3.87      4.91 o 
  -2   5  15        0.62        6.99      6.15 o 
  -1   5  15      403.66      425.84     18.02 o 
   0   5  15       48.37       62.33      6.63 o 
   1   5  15        3.48       20.20      5.71 o 
   2   5  15      101.65       96.72      6.12 o 
   3   5  15       70.58       77.51     16.05 o 
   4   5  15       32.92       27.36      6.89 o 
   5   5  15       18.70       10.16      8.62 o 
  -4   6  15       10.16       22.61     12.13 o 
  -3   6  15      132.34      134.06      7.88 o 
  -2   6  15      344.78      323.40     14.82 o 
  -1   6  15        9.07       32.33     10.34 o 
   0   6  15        9.38       11.74      6.08 o 
   1   6  15       67.84       91.46     18.41 o 
   2   6  15       28.00       28.49      5.71 o 
   3   6  15       67.87       63.69      5.73 o 
   4   6  15      324.51      327.36     14.45 o 
   5   6  15        0.72        1.56      7.23 o 
  -3   7  15        4.96        7.85      8.39 o 
  -2   7  15       31.04       55.03     15.27 o 
  -1   7  15       67.12       72.35      7.21 o 
   0   7  15       16.81       14.83      5.27 o 
   1   7  15       49.19       45.94      6.21 o 
   2   7  15       40.80       43.64      9.84 o 
   3   7  15       11.84       19.03      7.10 o 
   4   7  15       36.72       28.67      6.49 o 
   5   7  15       41.20       57.88      9.04 o 
  -3   8  15       26.32       42.85     10.73 o 
  -2   8  15      109.06      120.53     18.67 o 
  -1   8  15      203.15      201.55      7.31 o 
   0   8  15      239.89      250.89     10.68 o 
   1   8  15      326.96      322.82      5.97 o 
   2   8  15        0.41        2.67      5.23 o 
   3   8  15       81.75       87.50      6.80 o 
   4   8  15        3.65       -0.34      9.04 o 
  -2   9  15       45.26       77.83     13.53 o 
  -1   9  15       15.68       27.94      6.93 o 
   0   9  15        9.96       20.81      6.33 o 
   1   9  15        0.83        4.93      8.11 o 
   2   9  15       40.47       42.89      6.49 o 
   3   9  15      168.66      179.01     11.64 o 
   0  10  15      122.98      100.63      9.23 o 
   1  10  15      205.44      227.06      6.32 o 
   2  10  15      353.31      328.78      9.64 o 
  -1  -7  16        1.16       17.95      5.93 o 
   0  -7  16       12.04       25.36      6.44 o 
  -2  -6  16        0.26        6.76      6.70 o 
  -1  -6  16       77.76       86.60      7.88 o 
   0  -6  16      189.88      183.11     11.65 o 
   1  -6  16       66.50       67.56      6.53 o 
   2  -6  16        2.78       21.78      6.44 o 
  -3  -5  16        7.26        1.55     13.86 o 
  -2  -5  16       45.56       45.52      5.42 o 
  -1  -5  16      221.53      206.10      5.94 o 
   0  -5  16      110.18      112.98     10.53 o 
   1  -5  16      317.12      343.49      9.01 o 
   2  -5  16      185.94      176.83      5.55 o 
   3  -5  16       74.23       87.82      7.45 o 
  -3  -4  16      221.45      227.49     18.40 o 
  -2  -4  16       17.63       17.80      6.10 o 
  -1  -4  16      125.38      137.55      6.19 o 
   0  -4  16        7.80       18.83      9.94 o 
   1  -4  16        0.01       -6.20      6.20 o 
   2  -4  16        4.10       18.74      7.55 o 
   3  -4  16       84.99       87.34     23.78 o 
  -4  -3  16       37.86       49.49      8.55 o 
  -3  -3  16      141.75      132.32      6.04 o 
  -2  -3  16       74.90       78.24      9.89 o 
  -1  -3  16        0.20        9.59      6.00 o 
   0  -3  16       22.07       30.94      7.22 o 
   1  -3  16      186.85      202.26     13.70 o 
   2  -3  16       97.86       94.63      5.62 o 
   3  -3  16       11.34        9.59      9.28 o 
   4  -3  16       31.53       18.27      6.49 o 
  -4  -2  16       55.02       58.10      7.72 o 
  -3  -2  16       96.73       99.05      5.61 o 
  -2  -2  16      114.84      124.04      7.05 o 
  -1  -2  16      373.25      346.33     11.30 o 
   0  -2  16        3.20        1.24      5.37 o 
   1  -2  16       67.38       70.07      6.10 o 
   2  -2  16        0.01       -3.99      6.01 o 
   3  -2  16      128.01      135.11      9.95 o 
   4  -2  16       10.64       20.76     10.80 o 
  -4  -1  16      111.25      114.96      5.81 o 
  -3  -1  16       65.61       83.99      6.93 o 
  -2  -1  16       46.69       50.55      6.88 o 
  -1  -1  16       52.47       53.07      6.00 o 
   0  -1  16       12.24       24.67      5.86 o 
   1  -1  16      151.96      139.39     16.87 o 
   2  -1  16       27.14       40.51      7.10 o 
   3  -1  16      126.05      133.46      6.66 o 
   4  -1  16      115.88      123.22     12.52 o 
  -4   0  16       24.25       30.76      7.90 o 
  -3   0  16      759.85      747.35     17.61 o 
  -2   0  16      234.60      220.53      6.34 o 
  -1   0  16      248.19      231.58      6.29 o 
   0   0  16        1.39        6.10      6.23 o 
   1   0  16      209.66      202.19     19.83 o 
   2   0  16        0.03        3.39      8.22 o 
   3   0  16      287.12      290.93     12.70 o 
   4   0  16        0.02        9.54      6.50 o 
   5   0  16       32.97       16.59      7.16 o 
  -4   1  16        2.07       15.10      6.20 o 
  -3   1  16      141.60      134.05      9.86 o 
  -2   1  16      148.73      148.55     11.09 o 
  -1   1  16        0.61        3.77      5.34 o 
   0   1  16        0.40       -0.94      5.21 o 
   1   1  16      145.33      130.24     13.44 o 
   2   1  16       38.45       29.43      5.64 o 
   3   1  16       18.13       20.28      6.56 o 
   4   1  16       63.67       71.71      9.56 o 
   5   1  16        0.23        2.66      7.12 o 
  -4   2  16        0.94        3.61      6.82 o 
  -3   2  16      297.00      270.60      6.26 o 
  -2   2  16        3.70        2.05      5.31 o 
  -1   2  16      126.36      147.33     15.28 o 
   0   2  16       12.86        1.16     21.30 o 
   1   2  16       16.49        8.08     10.49 o 
   2   2  16       23.93       30.81      5.96 o 
   3   2  16      152.33      159.89      6.56 o 
   4   2  16       59.12       60.38     20.37 o 
   5   2  16      121.38      134.27     13.49 o 
  -4   3  16       29.72       38.63      8.13 o 
  -3   3  16        0.66       15.29      5.48 o 
  -2   3  16       17.18       31.92      7.32 o 
  -1   3  16        2.48       18.89      5.90 o 
   0   3  16      174.63      173.90     13.50 o 
   1   3  16        0.11       23.62      8.44 o 
   2   3  16       71.12       67.38      9.95 o 
   3   3  16       32.71       41.01      8.65 o 
   4   3  16       22.04       32.01      6.74 o 
   5   3  16       88.92      102.22      9.49 o 
  -4   4  16       53.69       47.43      6.65 o 
  -3   4  16      292.61      283.71      7.44 o 
  -2   4  16       56.66       71.07      8.67 o 
  -1   4  16      236.54      230.16      6.24 o 
   0   4  16      425.45      399.82      9.56 o 
   1   4  16        5.63       22.99      6.15 o 
   2   4  16      136.24      128.65      6.44 o 
   3   4  16        4.83       14.31      6.18 o 
   4   4  16       54.99       68.85      6.31 o 
   5   4  16      187.61      209.26      9.30 o 
  -3   5  16        0.39        5.00     10.79 o 
  -2   5  16        1.94       23.39      6.10 o 
  -1   5  16      112.33      114.38      9.48 o 
   0   5  16        4.42        2.77      6.85 o 
   1   5  16       75.71       72.03      6.05 o 
   2   5  16       83.41       92.07      7.51 o 
   3   5  16      147.66      141.03     26.11 o 
   4   5  16      187.27      192.00      7.57 o 
  -3   6  16       52.09       53.39     11.16 o 
  -2   6  16        0.15       -3.67      5.70 o 
  -1   6  16       91.57       81.52      8.50 o 
   0   6  16       92.79      107.68      6.52 o 
   1   6  16       17.92       38.69      9.32 o 
   2   6  16       44.74       57.01      6.48 o 
   3   6  16        1.57        3.75      5.87 o 
   4   6  16       57.08       65.10      6.56 o 
  -2   7  16       11.27       13.30      4.83 o 
  -1   7  16       11.85       35.65      7.23 o 
   0   7  16        3.92       25.11      5.61 o 
   1   7  16      131.57      118.40      6.84 o 
   2   7  16      177.15      174.54      6.06 o 
   3   7  16       45.22       37.51      5.48 o 
  -1   8  16       39.38       55.65     11.93 o 
   0   8  16      174.62      196.26     10.57 o 
   1   8  16      134.04      137.02      6.63 o 
   2   8  16       65.12       58.19      6.13 o 
  -1  -4  17        8.53       15.31     11.40 o 
   0  -4  17        3.09       -0.12      6.44 o 
   1  -4  17       29.14       36.89      6.44 o 
  -2  -3  17      103.18      115.42      8.11 o 
  -1  -3  17       82.36       94.15     13.09 o 
   0  -3  17      339.43      336.73      6.88 o 
   1  -3  17       40.61       44.15      5.81 o 
   2  -3  17       55.31       45.49      8.80 o 
  -2  -2  17      160.46      169.66      8.78 o 
  -1  -2  17        5.19       12.58      5.61 o 
   0  -2  17       34.94       34.56      5.81 o 
   1  -2  17      139.73      132.19      7.46 o 
   2  -2  17      165.69      164.01     23.32 o 
   3  -2  17      134.02      134.99      8.89 o 
  -3  -1  17       27.80       26.42      7.13 o 
  -2  -1  17       67.35       65.09     11.63 o 
  -1  -1  17       74.67       81.89      6.42 o 
   0  -1  17      310.09      316.32     19.27 o 
   1  -1  17        0.44        4.35      8.10 o 
   2  -1  17       44.37       57.77      8.16 o 
   3  -1  17       12.77       26.45      6.53 o 
  -3   0  17       12.09       15.07      7.45 o 
  -2   0  17      128.28      145.44     14.59 o 
  -1   0  17       75.52       80.91      5.71 o 
   0   0  17        1.47       -0.55      6.29 o 
   1   0  17        4.89       -3.38      7.19 o 
   2   0  17      274.23      291.87      6.73 o 
   3   0  17      254.38      257.14      7.05 o 
  -3   1  17      112.60       82.07      9.14 o 
  -2   1  17        7.94        9.57      6.29 o 
  -1   1  17      187.74      197.71      8.65 o 
   0   1  17      265.54      248.04      9.95 o 
   1   1  17        0.15       23.32      8.38 o 
   2   1  17       87.76       94.03      9.64 o 
   3   1  17       42.50       52.79      6.88 o 
  -2   2  17      208.67      202.35     13.62 o 
  -1   2  17      232.16      224.19     17.04 o 
   0   2  17      104.63       85.15     18.40 o 
   1   2  17       27.33       32.25      7.24 o 
   2   2  17      314.20      313.39     11.11 o 
   3   2  17        0.55        0.14      6.34 o 
  -2   3  17       16.22       17.83      7.10 o 
  -1   3  17        8.86       22.44      6.29 o 
   0   3  17        3.41       -7.69      9.78 o 
   1   3  17       92.98       76.57      5.68 o 
   2   3  17       45.85       56.80      6.67 o 
   3   3  17        1.02       -5.18      6.37 o 
  -2   4  17      264.60      269.84     16.50 o 
  -1   4  17       74.05       69.62      5.72 o 
   0   4  17       35.76       51.84     10.12 o 
   1   4  17      254.77      262.75      6.77 o 
   2   4  17       91.93      102.36      6.80 o 
   3   4  17       27.32       30.20      6.97 o 
  -1   5  17        1.54       11.81     10.96 o 
   0   5  17      218.14      226.29      6.07 o 
   1   5  17       98.35      109.70      7.04 o 
   2   5  17        6.30        8.71     10.45 o 
   0   6  17       26.27       37.98      8.23 o 
   1   6  17       70.02       94.49     10.06 o 
                                                 
